# Supplementary material for: Microdeletions and microduplications linked to severe congenital disorders in infertile men
Source: Sci Rep. 2023 Jan 11;13:574. doi: 10.1038/s41598-023-27750-w (PMC9834233; doi:10.1038/s41598-023-27750-w)
Supplement: Supplementary file 2 — Supplementary Information 2. [file 41598_2023_27750_MOESM2_ESM.xlsx]

## Sheet: Title
Microdeletions and microduplications linked to severe congenital disorders in infertile men
Triin Kikas1; Anna Maria Punab1; Laura Kasak1; Olev Poolamets2; Vladimir Vihljajev2; Kristjan Pomm2; Mario Reiman1; Stanislav Tjagur2; Paul Korrovits2; Margus Punab 1,2,3; Maris Laan1*.
1 Chair of Human Genetics, Institute of Biomedicine and Translational Medicine, University of Tartu, Tartu 50411, Estonia
2 Andrology Clinic, Tartu University Hospital, Tartu 50406, Estonia
3 Institute of Clinical Medicine, University of Tartu, Tartu 50406, Estonia
* Correspondence:
Maris Laan, PhD, Chair of Human Genetics, Institute of Biomedicine and Translational Medicine, University of Tartu, Ravila 19, Tartu 50411, Estonia. Phone: +372-7375008; E-mail: maris.laan@ut.ee

## Sheet: Table S1
Supplementary Table S1. All identified CNVs
Chr	Start hg19	End hg19	Length	group	Type
chr1	1239339	1246972	7633	SO	duplication
chr1	2358944	2366316	7372	MO	duplication
chr1	2358944	2366316	7372	NOA	duplication
chr1	2358944	2362827	3883	SO	duplication
chr1	2700372	3208375	508003	NOA	duplication
chr1	3362256	3568162	205906	NOA	duplication
chr1	3368143	3709412	341269	SO	duplication
chr1	3368143	3611892	243749	NOA	duplication
chr1	3368143	3592187	224044	NOA	duplication
chr1	3378935	3504073	125138	NOA	duplication
chr1	3381698	3709412	327714	SO	duplication
chr1	3381698	3649562	267864	NOA	duplication
chr1	3381698	3649562	267864	MO	duplication
chr1	3381698	3592187	210489	SO	duplication
chr1	3389727	3592187	202460	MO	duplication
chr1	3389727	3592187	202460	NOA	duplication
chr1	4529544	4541444	11900	NOA	deletion
chr1	9321241	9406979	85738	NOA	duplication
chr1	9323910	9400868	76958	MO	duplication
chr1	10673094	10740626	67532	SO	duplication
chr1	12598434	12599575	1141	MO	deletion
chr1	12731572	12798493	66921	NOA	duplication
chr1	13775026	13775830	804	SO	deletion
chr1	13775026	13775830	804	NORM	deletion
chr1	16367339	16393357	26018	MO	duplication
chr1	22296307	22310080	13773	MO	deletion
chr1	34804499	34835613	31114	NORM	deletion
chr1	41343608	41380543	36935	MO	duplication
chr1	41343608	41380543	36935	NOA	duplication
chr1	41346428	41383838	37410	SO	duplication
chr1	41346428	41378076	31648	SO	duplication
chr1	45636892	45645069	8177	NORM	deletion
chr1	47842777	47844464	1687	MO	duplication
chr1	47842777	47844464	1687	SO	duplication
chr1	47842777	47844464	1687	NORM	duplication
chr1	47842777	47844464	1687	SO	duplication
chr1	49928063	49958961	30898	NOA	deletion
chr1	54983931	55089317	105386	NORM	duplication
chr1	66901573	66945358	43785	NORM	duplication
chr1	71007926	71018986	11060	NOA	deletion
chr1	71007926	71018986	11060	MO	deletion
chr1	71007926	71018986	11060	MO	deletion
chr1	73011443	73093332	81889	MO	deletion
chr1	73011443	73090344	78901	SO	deletion
chr1	73034036	73090344	56308	NORM	deletion
chr1	77112051	77492689	380638	NOA	deletion
chr1	82173048	82175982	2934	MO	deletion
chr1	95735494	95749439	13945	NOA	deletion
chr1	102660972	102846147	185175	NOA	deletion
chr1	102667388	102846147	178759	NORM	deletion
chr1	104094537	104445316	350779	NOA	duplication
chr1	104094537	104155944	61407	NOA	duplication
chr1	104107068	104155944	48876	NOA	duplication
chr1	104108181	104155944	47763	SO	duplication
chr1	104113723	104155944	42221	MO	duplication
chr1	104153865	104155944	2079	NOA	deletion
chr1	104153865	104155944	2079	NORM	deletion
chr1	104153865	104155944	2079	NORM	deletion
chr1	104153865	104155944	2079	MO	deletion
chr1	105111413	105144179	32766	NORM	deletion
chr1	105909042	105974470	65428	MO	deletion
chr1	107656356	107661606	5250	MO	deletion
chr1	107656356	107661606	5250	NORM	deletion
chr1	110950277	110950462	185	SO	deletion
chr1	111926153	111934304	8151	SO	deletion
chr1	111926153	111934304	8151	SO	deletion
chr1	111929295	111934304	5009	MO	deletion
chr1	111929295	111934304	5009	NOA	deletion
chr1	111929295	111934304	5009	NOA	deletion
chr1	113890470	113898769	8299	SO	duplication
chr1	121164607	121346616	182009	MO	duplication
chr1	121164607	121346616	182009	NORM	duplication
chr1	145413715	147826789	2413074	MO	deletion
chr1	145625979	145762959	136980	MO	deletion
chr1	145625979	145762959	136980	NORM	deletion
chr1	152246726	152259742	13016	MO	deletion
chr1	154370938	154377898	6960	NOA	deletion
chr1	175428957	175735380	306423	SO	duplication
chr1	176233932	176277292	43360	SO	duplication
chr1	184128264	184287575	159311	NOA	duplication
chr1	185088325	185123630	35305	SO	duplication
chr1	188553599	188573091	19492	NOA	deletion
chr1	188760628	188764543	3915	NORM	deletion
chr1	191719427	191833819	114392	MO	deletion
chr1	193648643	193684171	35528	NORM	deletion
chr1	195831358	195871839	40481	MO	deletion
chr1	196712624	196882344	169720	MO	deletion
chr1	196823300	196922860	99560	SO	deletion
chr1	196823300	196922860	99560	NORM	deletion
chr1	196823300	196901753	78453	NOA	deletion
chr1	196823300	196901753	78453	MO	deletion
chr1	196823300	196887457	64157	NORM	deletion
chr1	196823300	196887457	64157	SO	deletion
chr1	196823300	196882344	59044	NORM	deletion
chr1	196823300	196882344	59044	NORM	deletion
chr1	196823300	196878528	55228	MO	deletion
chr1	196823300	196855303	32003	NORM	deletion
chr1	196823300	196855303	32003	SO	deletion
chr1	196823300	196855303	32003	NOA	deletion
chr1	196823300	196855303	32003	SO	deletion
chr1	196823300	196855303	32003	NORM	deletion
chr1	196823300	196929310	106010	SO	duplication
chr1	196823300	196922860	99560	MO	duplication
chr1	196823300	196901753	78453	SO	duplication
chr1	196823300	196901753	78453	SO	duplication
chr1	196823300	196901753	78453	NOA	duplication
chr1	196823300	196901753	78453	NORM	duplication
chr1	197727298	197735701	8403	SO	deletion
chr1	200974641	200975064	423	SO	duplication
chr1	203910220	203918270	8050	MO	deletion
chr1	206317334	206329582	12248	SO	deletion
chr1	217100192	217102472	2280	MO	deletion
chr1	231709404	231873198	163794	SO	duplication
chr1	231709404	231824957	115553	MO	duplication
chr1	231709404	231813134	103730	SO	duplication
chr1	231709404	231813134	103730	NOA	duplication
chr1	231709404	231813134	103730	NORM	duplication
chr1	238391155	238485541	94386	MO	deletion
chr1	239086183	239141583	55400	MO	deletion
chr1	239086183	239128572	42389	SO	deletion
chr1	239086183	239128572	42389	NOA	deletion
chr1	239086183	239128572	42389	SO	deletion
chr1	239093239	239096030	2791	MO	deletion
chr1	239093239	239096030	2791	NORM	deletion
chr1	240122305	240147503	25198	MO	duplication
chr1	245636915	245647726	10811	MO	deletion
chr1	245636915	245647726	10811	MO	deletion
chr1	245636915	245647726	10811	NORM	deletion
chr2	14355721	14372491	16770	NOA	duplication
chr2	14355721	14372491	16770	NOA	duplication
chr2	14705390	14709611	4221	NOA	deletion
chr2	14705390	14709611	4221	SO	deletion
chr2	14705390	14709611	4221	NOA	deletion
chr2	17221404	17232378	10974	NORM	deletion
chr2	17221404	17232378	10974	NORM	deletion
chr2	18327703	18338029	10326	MO	duplication
chr2	35406626	35428465	21839	NORM	deletion
chr2	35819686	36087642	267956	SO	deletion
chr2	35819686	36087642	267956	NOA	deletion
chr2	38170697	38229826	59129	SO	deletion
chr2	38951666	38970130	18464	NOA	duplication
chr2	38956947	38970130	13183	NOA	duplication
chr2	43779665	43887276	107611	NOA	deletion
chr2	49375023	49436287	61264	SO	deletion
chr2	49430060	49436287	6227	SO	deletion
chr2	49535856	49537795	1939	NOA	deletion
chr2	49535856	49537795	1939	SO	deletion
chr2	49535856	49537795	1939	SO	deletion
chr2	49653672	49744060	90388	NORM	deletion
chr2	49676328	49752589	76261	NORM	deletion
chr2	49676328	49744060	67732	MO	deletion
chr2	49857938	49865140	7202	NORM	deletion
chr2	51926599	51926904	305	NOA	deletion
chr2	51926599	51926904	305	MO	deletion
chr2	51926599	51926904	305	MO	deletion
chr2	51926599	51926904	305	NORM	deletion
chr2	51926599	51926904	305	NORM	deletion
chr2	51926599	51926904	305	MO	deletion
chr2	51926599	51926904	305	SO	deletion
chr2	51926599	51926904	305	SO	deletion
chr2	51926599	51926904	305	NOA	deletion
chr2	51926599	51926904	305	NOA	deletion
chr2	51926599	51926904	305	SO	deletion
chr2	51926599	51926904	305	NOA	deletion
chr2	51926599	51926904	305	NOA	deletion
chr2	52326591	52346715	20124	SO	duplication
chr2	52586559	52659874	73315	MO	deletion
chr2	54276502	54285239	8737	MO	deletion
chr2	56544269	56607843	63574	MO	duplication
chr2	57399830	57445471	45641	NORM	duplication
chr2	57399830	57445471	45641	NORM	duplication
chr2	57793672	57812484	18812	SO	deletion
chr2	61112552	61348804	236252	SO	duplication
chr2	64695893	64703286	7393	MO	deletion
chr2	75811520	75823747	12227	NOA	deletion
chr2	76941049	76949101	8052	SO	deletion
chr2	76941049	76949101	8052	NOA	deletion
chr2	76941049	76949101	8052	NORM	deletion
chr2	76941049	76949101	8052	NOA	deletion
chr2	76941049	76949101	8052	SO	deletion
chr2	76941049	76949101	8052	SO	deletion
chr2	77977262	77990617	13355	MO	duplication
chr2	78703629	78718429	14800	SO	deletion
chr2	78703629	78718429	14800	NOA	deletion
chr2	79982689	79989434	6745	NOA	deletion
chr2	81447075	81475647	28572	NORM	deletion
chr2	83700783	83740166	39383	NORM	duplication
chr2	87430727	87965359	534632	NORM	deletion
chr2	89427986	90220397	792411	NORM	duplication
chr2	90010895	90220397	209502	MO	duplication
chr2	90010895	90220397	209502	MO	duplication
chr2	90010895	90220397	209502	NORM	duplication
chr2	97753135	98024837	271702	SO	deletion
chr2	100558451	100602759	44308	MO	duplication
chr2	102531388	102535394	4006	NOA	deletion
chr2	102662172	102671067	8895	SO	deletion
chr2	106415229	106419622	4393	SO	duplication
chr2	108574469	108872271	297802	NOA	deletion
chr2	110477792	110980346	502554	SO	deletion
chr2	110852875	110980346	127471	MO	deletion
chr2	132358911	132480880	121969	SO	deletion
chr2	134060719	134154923	94204	NOA	deletion
chr2	151247366	151251552	4186	NORM	deletion
chr2	153523111	153657990	134879	NOA	duplication
chr2	158780204	159036321	256117	MO	duplication
chr2	164250311	164291227	40916	NORM	duplication
chr2	165857606	165864123	6517	NOA	deletion
chr2	170817760	170840224	22464	NORM	deletion
chr2	180289739	180298424	8685	NORM	deletion
chr2	180289739	180298424	8685	NOA	deletion
chr2	183512726	183572496	59770	NORM	deletion
chr2	183988599	184000361	11762	NOA	deletion
chr2	183988599	183991266	2667	SO	deletion
chr2	184085788	184087078	1290	MO	deletion
chr2	184159036	184234352	75316	SO	deletion
chr2	184797826	184802609	4783	MO	deletion
chr2	184797826	184802609	4783	SO	deletion
chr2	184797826	184802609	4783	NOA	deletion
chr2	184797826	184802609	4783	SO	deletion
chr2	184797826	184802609	4783	SO	deletion
chr2	184797826	184802609	4783	NOA	deletion
chr2	184797826	184802609	4783	SO	deletion
chr2	184797826	184802609	4783	NOA	deletion
chr2	184797826	184802609	4783	NOA	deletion
chr2	184797826	184802609	4783	NOA	deletion
chr2	184798593	184802609	4016	NORM	deletion
chr2	185005906	185056639	50733	SO	deletion
chr2	185005906	185056639	50733	MO	deletion
chr2	186043667	186050380	6713	NOA	duplication
chr2	201437048	201474436	37388	SO	duplication
chr2	209748709	209854899	106190	NORM	deletion
chr2	212913183	213183696	270513	MO	deletion
chr2	213173172	213192198	19026	NORM	deletion
chr2	213183696	213192268	8572	MO	deletion
chr2	213183696	213192268	8572	SO	deletion
chr2	213183696	213192268	8572	MO	deletion
chr2	213183696	213191389	7693	NOA	deletion
chr2	213183696	213191389	7693	SO	deletion
chr2	213183696	213191389	7693	MO	deletion
chr2	213183696	213190493	6797	NORM	deletion
chr2	213187034	213192268	5234	NOA	deletion
chr2	213187034	213191389	4355	MO	deletion
chr2	213187034	213191389	4355	NOA	deletion
chr2	213187034	213191389	4355	MO	deletion
chr2	213187034	213191389	4355	SO	deletion
chr2	213187034	213191389	4355	SO	deletion
chr2	213187034	213191389	4355	MO	deletion
chr2	213187034	213191389	4355	SO	deletion
chr2	213187034	213190493	3459	MO	deletion
chr2	215510824	215565107	54283	SO	deletion
chr2	215510824	215564101	53277	NOA	deletion
chr2	215510824	215562577	51753	SO	deletion
chr2	215510824	215546304	35480	MO	deletion
chr2	228243310	228258857	15547	NORM	duplication
chr2	228243310	228258288	14978	SO	duplication
chr2	239023528	239075935	52407	NOA	duplication
chr2	239025630	239079542	53912	SO	duplication
chr2	239025630	239079542	53912	NOA	duplication
chr2	239025630	239079542	53912	NOA	duplication
chr2	239025630	239075935	50305	NOA	duplication
chr2	239025630	239075935	50305	NOA	duplication
chr2	239025630	239075935	50305	SO	duplication
chr2	239025630	239075935	50305	NOA	duplication
chr2	239025630	239075935	50305	MO	duplication
chr2	239025630	239075812	50182	NOA	duplication
chr2	239025630	239075812	50182	MO	duplication
chr2	239025630	239075812	50182	SO	duplication
chr2	239047910	239075812	27902	SO	duplication
chr2	239054724	239075812	21088	MO	duplication
chr2	239059484	239075935	16451	SO	duplication
chr2	241561088	241576626	15538	SO	duplication
chr2	242763542	243048760	285218	SO	deletion
chr2	242795350	243048760	253410	NORM	deletion
chr2	242795350	243048760	253410	NOA	deletion
chr2	242795942	243048760	252818	MO	deletion
chr2	242812080	243048760	236680	NOA	deletion
chr2	242812080	243048760	236680	NOA	deletion
chr2	242873800	243048760	174960	NOA	deletion
chr2	242873800	243048760	174960	NOA	deletion
chr2	242873800	243048760	174960	MO	deletion
chr2	242873800	243048760	174960	NORM	deletion
chr2	242873800	243048760	174960	NORM	deletion
chr2	242873800	243048760	174960	MO	deletion
chr2	242873800	243048760	174960	NORM	deletion
chr2	242873800	243048760	174960	SO	deletion
chr2	242873800	243048760	174960	NOA	deletion
chr2	242917734	243048760	131026	NORM	deletion
chr2	242917734	243048760	131026	SO	deletion
chr2	242917734	243048760	131026	SO	deletion
chr2	242917734	243048760	131026	NOA	deletion
chr2	242917734	243048760	131026	NOA	deletion
chr2	242926558	243048760	122202	SO	deletion
chr3	61495	143982	82487	NORM	duplication
chr3	61495	133412	71917	NORM	duplication
chr3	61495	126209	64714	MO	duplication
chr3	61495	126209	64714	NOA	duplication
chr3	82010	126209	44199	NORM	duplication
chr3	1571508	2669708	1098200	SO	duplication
chr3	1782524	1787581	5057	MO	deletion
chr3	1782524	1787581	5057	NORM	deletion
chr3	1782524	1783885	1361	NOA	deletion
chr3	1867614	1884957	17343	NOA	deletion
chr3	1929666	1949995	20329	SO	deletion
chr3	1929666	1949995	20329	NOA	deletion
chr3	4164486	4193500	29014	MO	deletion
chr3	4185026	4286700	101674	SO	deletion
chr3	4230372	4356985	126613	SO	deletion
chr3	5085165	5164769	79604	SO	deletion
chr3	5391554	5438374	46820	MO	deletion
chr3	5391554	5438374	46820	SO	deletion
chr3	7072238	7170586	98348	NORM	deletion
chr3	8826396	8864726	38330	SO	duplication
chr3	8826396	8862925	36529	NORM	duplication
chr3	8829872	8862925	33053	SO	duplication
chr3	8829872	8862925	33053	MO	duplication
chr3	8829872	8857963	28091	NOA	duplication
chr3	8848916	8851872	2956	SO	duplication
chr3	9363272	9367619	4347	NOA	deletion
chr3	9363272	9367619	4347	MO	deletion
chr3	9363272	9367619	4347	SO	deletion
chr3	13343360	13407556	64196	NOA	duplication
chr3	13357986	13395579	37593	SO	duplication
chr3	13818385	13825666	7281	SO	deletion
chr3	13823342	13825666	2324	NOA	deletion
chr3	21841370	21861727	20357	MO	duplication
chr3	26046361	26157145	110784	SO	deletion
chr3	28810588	28816082	5494	NORM	deletion
chr3	35826707	35938795	112088	SO	duplication
chr3	36859083	36869439	10356	SO	deletion
chr3	53033295	53035044	1749	NORM	deletion
chr3	53033295	53035044	1749	SO	deletion
chr3	53033295	53035044	1749	NOA	deletion
chr3	53033295	53035044	1749	NOA	deletion
chr3	53033295	53035044	1749	MO	deletion
chr3	53033295	53035044	1749	NOA	deletion
chr3	53033295	53035044	1749	NORM	deletion
chr3	53033295	53035044	1749	NORM	deletion
chr3	53033295	53035044	1749	NORM	deletion
chr3	53033295	53035044	1749	NOA	deletion
chr3	53033295	53035044	1749	NOA	deletion
chr3	53033295	53035044	1749	NOA	deletion
chr3	53033295	53035044	1749	MO	deletion
chr3	53033295	53035044	1749	NOA	deletion
chr3	53033295	53035044	1749	NOA	deletion
chr3	53033295	53035044	1749	MO	deletion
chr3	53033295	53035044	1749	SO	deletion
chr3	53033295	53035044	1749	NOA	deletion
chr3	53033295	53035044	1749	MO	deletion
chr3	53033295	53035044	1749	MO	deletion
chr3	53033295	53035044	1749	NOA	deletion
chr3	53033295	53035044	1749	NOA	deletion
chr3	53033295	53035044	1749	NORM	deletion
chr3	53033295	53035044	1749	SO	deletion
chr3	53033295	53035044	1749	NOA	deletion
chr3	53033295	53035044	1749	NOA	deletion
chr3	53033295	53035044	1749	MO	deletion
chr3	56234932	56243087	8155	MO	deletion
chr3	60084924	60248418	163494	MO	deletion
chr3	61830799	61834942	4143	SO	deletion
chr3	62958569	62993083	34514	SO	deletion
chr3	62961431	63008579	47148	NORM	deletion
chr3	62961431	62993083	31652	MO	deletion
chr3	65185849	65214533	28684	SO	deletion
chr3	65191847	65215804	23957	NORM	deletion
chr3	65191847	65214533	22686	SO	deletion
chr3	65191847	65214533	22686	NORM	deletion
chr3	65191847	65214533	22686	MO	deletion
chr3	65191847	65214533	22686	SO	deletion
chr3	65191847	65214533	22686	NOA	deletion
chr3	65191847	65214533	22686	NOA	deletion
chr3	65191847	65214533	22686	NOA	deletion
chr3	65191847	65214533	22686	SO	deletion
chr3	65191847	65214533	22686	MO	deletion
chr3	65191847	65214533	22686	MO	deletion
chr3	65191847	65214533	22686	NORM	deletion
chr3	65191847	65214533	22686	NORM	deletion
chr3	65191847	65214533	22686	NORM	deletion
chr3	65191847	65214533	22686	NORM	deletion
chr3	65191847	65214533	22686	SO	deletion
chr3	65191847	65214533	22686	NOA	deletion
chr3	65191847	65214533	22686	SO	deletion
chr3	65191847	65214533	22686	NOA	deletion
chr3	65191847	65214533	22686	SO	deletion
chr3	65191847	65214533	22686	NOA	deletion
chr3	65191847	65214533	22686	SO	deletion
chr3	65191847	65212596	20749	MO	deletion
chr3	65191847	65212596	20749	SO	deletion
chr3	65191847	65212008	20161	NOA	deletion
chr3	65191847	65211420	19573	MO	deletion
chr3	65191847	65211420	19573	SO	deletion
chr3	65191847	65211420	19573	NORM	deletion
chr3	65191847	65206583	14736	NOA	deletion
chr3	65191847	65206583	14736	MO	deletion
chr3	65196123	65212596	16473	NOA	deletion
chr3	75392157	75605157	213000	MO	deletion
chr3	75392157	75605157	213000	NOA	deletion
chr3	75392157	75605157	213000	NOA	deletion
chr3	75394787	75605157	210370	SO	deletion
chr3	75428675	75726925	298250	MO	deletion
chr3	75428675	75726925	298250	MO	deletion
chr3	75428675	75726925	298250	NORM	deletion
chr3	75428675	75726925	298250	SO	deletion
chr3	75428675	75726925	298250	NORM	deletion
chr3	75428675	75726925	298250	MO	deletion
chr3	75428675	75726925	298250	SO	deletion
chr3	75428675	75605157	176482	NOA	deletion
chr3	75428675	75605157	176482	NORM	deletion
chr3	75428675	75605157	176482	SO	deletion
chr3	75428675	75605157	176482	SO	deletion
chr3	75428675	75605157	176482	MO	deletion
chr3	75428675	75605157	176482	MO	deletion
chr3	75428675	75836858	408183	SO	deletion
chr3	89384566	89417171	32605	MO	deletion
chr3	89384566	89417171	32605	MO	deletion
chr3	89384566	89417171	32605	SO	deletion
chr3	89384566	89417171	32605	SO	deletion
chr3	89384566	89417171	32605	NORM	deletion
chr3	89384566	89417171	32605	NOA	deletion
chr3	89384566	89417171	32605	NORM	deletion
chr3	89384566	89417171	32605	NORM	deletion
chr3	89384566	89417171	32605	MO	deletion
chr3	89384566	89417171	32605	MO	deletion
chr3	90391674	90442925	51251	MO	duplication
chr3	95483745	95912978	429233	NOA	duplication
chr3	95548755	95917311	368556	NORM	duplication
chr3	95599457	95741376	141919	NORM	duplication
chr3	95787760	96125199	337439	SO	deletion
chr3	97919363	97940745	21382	NOA	deletion
chr3	97980223	97999365	19142	SO	duplication
chr3	99052147	99053890	1743	NOA	deletion
chr3	100324522	100437892	113370	NORM	duplication
chr3	100324522	100437892	113370	NORM	duplication
chr3	100334256	100437892	103636	SO	duplication
chr3	100351696	100507827	156131	SO	duplication
chr3	100351696	100507827	156131	NOA	duplication
chr3	100351696	100468500	116804	NORM	duplication
chr3	100351696	100467018	115322	SO	duplication
chr3	100351696	100437892	86196	MO	duplication
chr3	100351696	100437892	86196	NOA	duplication
chr3	100351696	100437892	86196	MO	duplication
chr3	100351696	100437892	86196	SO	duplication
chr3	100351696	100437892	86196	NORM	duplication
chr3	100351696	100437892	86196	NORM	duplication
chr3	100351696	100437892	86196	NORM	duplication
chr3	100351696	100437892	86196	NOA	duplication
chr3	100351696	100437892	86196	NOA	duplication
chr3	100351696	100437892	86196	MO	duplication
chr3	100351696	100437892	86196	NOA	duplication
chr3	100351696	100437892	86196	NOA	duplication
chr3	100351696	100437892	86196	NOA	duplication
chr3	100351696	100437892	86196	NOA	duplication
chr3	100351696	100437892	86196	SO	duplication
chr3	100351696	100437892	86196	SO	duplication
chr3	104586195	104631603	45408	NORM	deletion
chr3	112103140	112113334	10194	MO	deletion
chr3	118730933	118801854	70921	NOA	duplication
chr3	118755220	118801854	46634	SO	duplication
chr3	118755319	118801854	46535	NOA	duplication
chr3	119334986	119355411	20425	MO	deletion
chr3	119350324	119359045	8721	NOA	deletion
chr3	119353185	119353893	708	SO	deletion
chr3	126695646	126732047	36401	NOA	duplication
chr3	128391789	128424456	32667	SO	duplication
chr3	128391789	128412024	20235	NORM	duplication
chr3	128391789	128412024	20235	MO	duplication
chr3	128391789	128412024	20235	NORM	duplication
chr3	128391789	128412024	20235	NORM	duplication
chr3	128391789	128412024	20235	SO	duplication
chr3	128391789	128412024	20235	NOA	duplication
chr3	128391789	128412024	20235	SO	duplication
chr3	128391789	128412024	20235	MO	duplication
chr3	128391789	128412024	20235	NORM	duplication
chr3	132361596	132414454	52858	NOA	duplication
chr3	136088038	136309710	221672	SO	duplication
chr3	144079222	144173107	93885	SO	deletion
chr3	145362754	145392915	30161	MO	duplication
chr3	151514590	151546041	31451	MO	deletion
chr3	151514590	151546041	31451	NOA	deletion
chr3	151514590	151546041	31451	NOA	deletion
chr3	151514590	151546041	31451	NOA	deletion
chr3	151514590	151546041	31451	NOA	deletion
chr3	151514590	151546041	31451	SO	deletion
chr3	155481097	155487290	6193	NOA	duplication
chr3	159276026	159298036	22010	MO	deletion
chr3	162088699	162216666	127967	SO	duplication
chr3	162131408	162156517	25109	MO	deletion
chr3	162131408	162156517	25109	NOA	deletion
chr3	162131408	162142475	11067	NORM	deletion
chr3	162131408	162142475	11067	NOA	deletion
chr3	162131408	162142475	11067	NOA	deletion
chr3	162131408	162142475	11067	MO	deletion
chr3	162131408	162142475	11067	NOA	deletion
chr3	162131408	162142475	11067	NOA	deletion
chr3	162131408	162142475	11067	MO	deletion
chr3	162131408	162142475	11067	MO	deletion
chr3	162131408	162142475	11067	NORM	deletion
chr3	162131408	162142475	11067	NORM	deletion
chr3	162131408	162142475	11067	SO	deletion
chr3	162131408	162142475	11067	MO	deletion
chr3	162131408	162142475	11067	MO	deletion
chr3	162131408	162138826	7418	NOA	deletion
chr3	162131408	162134690	3282	SO	deletion
chr3	162132155	162142475	10320	SO	duplication
chr3	162132155	162142475	10320	MO	duplication
chr3	162132155	162142475	10320	SO	duplication
chr3	163075070	163242030	166960	NORM	duplication
chr3	163661532	163664285	2753	SO	deletion
chr3	163661532	163664285	2753	NOA	deletion
chr3	163661532	163664285	2753	SO	deletion
chr3	163714630	163761964	47334	SO	deletion
chr3	165041116	165073006	31890	SO	deletion
chr3	165041116	165073006	31890	NORM	deletion
chr3	165041116	165073006	31890	NORM	deletion
chr3	165041116	165073006	31890	NOA	deletion
chr3	165041116	165073006	31890	NOA	deletion
chr3	165041116	165073006	31890	NOA	deletion
chr3	165041116	165073006	31890	SO	deletion
chr3	165041116	165073006	31890	NORM	deletion
chr3	165041116	165073006	31890	SO	deletion
chr3	165041116	165073006	31890	SO	deletion
chr3	165041116	165073006	31890	MO	deletion
chr3	165041116	165073006	31890	NOA	deletion
chr3	173233354	173310353	76999	SO	duplication
chr3	173233354	173301037	67683	SO	duplication
chr3	173234568	173301037	66469	MO	duplication
chr3	173236403	173299560	63157	NOA	duplication
chr3	173239453	173299666	60213	NORM	duplication
chr3	173239453	173289281	49828	NORM	duplication
chr3	173239453	173289281	49828	NORM	duplication
chr3	173246813	173301037	54224	NORM	duplication
chr3	175209406	175216853	7447	NOA	deletion
chr3	175893082	175907342	14260	NORM	deletion
chr3	182754967	182778941	23974	MO	deletion
chr3	191457688	191470965	13277	MO	deletion
chr3	191655531	191666002	10471	NOA	deletion
chr3	195738406	195766737	28331	SO	deletion
chr4	71566	99926	28360	SO	duplication
chr4	843184	893287	50103	MO	duplication
chr4	3754818	3866157	111339	NOA	duplication
chr4	9371116	9456977	85861	MO	duplication
chr4	10296298	10324160	27862	SO	deletion
chr4	16413099	16428830	15731	NORM	deletion
chr4	16414889	16428830	13941	SO	deletion
chr4	28796401	28869604	73203	NORM	duplication
chr4	29220153	29247786	27633	MO	deletion
chr4	34900365	34910052	9687	NORM	duplication
chr4	35149660	35151237	1577	NOA	deletion
chr4	35570040	35604709	34669	MO	duplication
chr4	35859953	36068286	208333	SO	duplication
chr4	39709947	39713134	3187	NOA	deletion
chr4	39709947	39713134	3187	NOA	deletion
chr4	39709947	39713134	3187	MO	deletion
chr4	44396930	44607572	210642	NOA	deletion
chr4	44976703	45002987	26284	NORM	duplication
chr4	58053743	58102553	48810	NORM	duplication
chr4	58053743	58100571	46828	SO	duplication
chr4	64138341	64166391	28050	SO	deletion
chr4	64138341	64150666	12325	MO	deletion
chr4	64138341	64150666	12325	NOA	deletion
chr4	64138341	64150666	12325	NOA	deletion
chr4	64138341	64150666	12325	SO	deletion
chr4	64138341	64150666	12325	MO	deletion
chr4	64138341	64150666	12325	NORM	deletion
chr4	64138341	64150666	12325	NORM	deletion
chr4	64138341	64150666	12325	NORM	deletion
chr4	64138341	64150666	12325	NORM	deletion
chr4	64138341	64150666	12325	NORM	deletion
chr4	64138341	64150666	12325	NORM	deletion
chr4	64138341	64150666	12325	SO	deletion
chr4	64138341	64150666	12325	NOA	deletion
chr4	64138341	64150666	12325	SO	deletion
chr4	64138341	64150666	12325	NOA	deletion
chr4	64138341	64150666	12325	SO	deletion
chr4	64138341	64150666	12325	MO	deletion
chr4	64148129	64150666	2537	SO	deletion
chr4	66578235	66629765	51530	NORM	duplication
chr4	73722977	74058406	335429	NORM	duplication
chr4	76191643	76382176	190533	MO	duplication
chr4	76191643	76382176	190533	SO	duplication
chr4	81411451	81450152	38701	MO	deletion
chr4	100042409	100043284	875	MO	deletion
chr4	102395086	102764358	369272	SO	duplication
chr4	116164027	116612109	448082	SO	duplication
chr4	122285263	122288645	3382	SO	deletion
chr4	122285263	122288645	3382	SO	deletion
chr4	122285263	122288645	3382	SO	deletion
chr4	122285263	122288645	3382	NOA	deletion
chr4	131946375	132354287	407912	MO	duplication
chr4	136111450	136120558	9108	MO	deletion
chr4	137626639	137697208	70569	SO	duplication
chr4	138103313	138190394	87081	MO	deletion
chr4	138183847	138190394	6547	SO	deletion
chr4	144669996	145088692	418696	SO	duplication
chr4	152790580	152792546	1966	MO	deletion
chr4	152790580	152792546	1966	NORM	deletion
chr4	152790580	152792546	1966	NOA	deletion
chr4	152790580	152791654	1074	SO	deletion
chr4	152790580	152791654	1074	MO	deletion
chr4	154997713	155049484	51771	NORM	deletion
chr4	155004105	155042882	38777	SO	deletion
chr4	157305789	157306780	991	SO	deletion
chr4	161062144	161071059	8915	SO	deletion
chr4	161062144	161071059	8915	NORM	deletion
chr4	161062144	161071059	8915	NORM	deletion
chr4	161062144	161071059	8915	NOA	deletion
chr4	161062144	161071059	8915	SO	deletion
chr4	161062144	161071059	8915	NOA	deletion
chr4	161062144	161071059	8915	MO	deletion
chr4	161935342	162003624	68282	NORM	duplication
chr4	161945302	162003624	58322	MO	duplication
chr4	161945302	162003624	58322	NORM	duplication
chr4	161952228	162024164	71936	NORM	duplication
chr4	161952228	162009525	57297	NOA	duplication
chr4	161952228	162009525	57297	NORM	duplication
chr4	161952228	162003624	51396	NORM	duplication
chr4	161952228	162003624	51396	NORM	duplication
chr4	161952228	162003624	51396	SO	duplication
chr4	161952228	162003624	51396	NOA	duplication
chr4	161952228	162003624	51396	NOA	duplication
chr4	161952228	162003624	51396	MO	duplication
chr4	161952228	162003624	51396	NOA	duplication
chr4	161952228	162003624	51396	SO	duplication
chr4	161968079	162003624	35545	SO	duplication
chr4	165576740	165587000	10260	SO	deletion
chr4	165576740	165587000	10260	NOA	deletion
chr4	165576740	165587000	10260	SO	deletion
chr4	165576740	165587000	10260	NORM	deletion
chr4	169539216	169596649	57433	NOA	deletion
chr4	172963750	173521239	557489	SO	deletion
chr4	174800374	174803040	2666	SO	deletion
chr4	187329245	187347655	18410	MO	deletion
chr4	187851288	188041074	189786	NOA	deletion
chr5	25328	185498	160170	MO	deletion
chr5	403069	1279790	876721	SO	duplication
chr5	788646	840717	52071	NORM	deletion
chr5	788646	825338	36692	NORM	deletion
chr5	788646	825338	36692	NOA	deletion
chr5	788646	825338	36692	NORM	deletion
chr5	2041665	2059311	17646	NORM	deletion
chr5	2041665	2059311	17646	NOA	deletion
chr5	6021846	6136125	114279	MO	deletion
chr5	7178644	7191074	12430	NORM	deletion
chr5	7178644	7191074	12430	SO	deletion
chr5	7178644	7191074	12430	SO	deletion
chr5	7178644	7191074	12430	SO	deletion
chr5	7178644	7191074	12430	NOA	deletion
chr5	7178644	7191074	12430	MO	deletion
chr5	8258881	8260630	1749	MO	deletion
chr5	8258881	8260630	1749	NORM	deletion
chr5	8258881	8260630	1749	NORM	deletion
chr5	8708019	8744557	36538	MO	deletion
chr5	8708019	8744557	36538	MO	deletion
chr5	8708019	8744557	36538	SO	deletion
chr5	8708019	8744557	36538	NORM	deletion
chr5	8708019	8744557	36538	NORM	deletion
chr5	8708019	8744557	36538	MO	deletion
chr5	8708019	8744557	36538	SO	deletion
chr5	8708019	8744557	36538	MO	deletion
chr5	8708019	8744557	36538	NOA	deletion
chr5	8708019	8744557	36538	SO	deletion
chr5	8708019	8744557	36538	MO	deletion
chr5	9902403	9924597	22194	SO	deletion
chr5	9902403	9924597	22194	SO	deletion
chr5	9902403	9924597	22194	SO	deletion
chr5	9902403	9924597	22194	MO	deletion
chr5	9902403	9924597	22194	NOA	deletion
chr5	9902403	9924597	22194	NOA	deletion
chr5	9902403	9924597	22194	NORM	deletion
chr5	13727212	13770000	42788	NORM	duplication
chr5	15447939	15498918	50979	MO	deletion
chr5	18799045	18913137	114092	NOA	duplication
chr5	18823641	18908745	85104	NOA	duplication
chr5	25695377	25739983	44606	NORM	duplication
chr5	25695625	25723615	27990	SO	duplication
chr5	26349480	26357027	7547	MO	deletion
chr5	27361816	27401935	40119	MO	deletion
chr5	30138382	30236013	97631	SO	deletion
chr5	32088500	32159517	71017	SO	duplication
chr5	32101400	32159517	58117	NOA	duplication
chr5	32107381	32169547	62166	MO	duplication
chr5	32107381	32169547	62166	NOA	duplication
chr5	32107381	32169547	62166	MO	duplication
chr5	32107381	32159517	52136	NOA	duplication
chr5	32107381	32159517	52136	NOA	duplication
chr5	32107381	32159517	52136	NOA	duplication
chr5	32107381	32159517	52136	NORM	duplication
chr5	32107381	32159517	52136	NORM	duplication
chr5	32107381	32159517	52136	NOA	duplication
chr5	32107381	32159517	52136	MO	duplication
chr5	60317433	60357869	40436	NORM	deletion
chr5	70305696	70307386	1690	MO	deletion
chr5	70305696	70307386	1690	NORM	deletion
chr5	70305696	70307386	1690	NORM	deletion
chr5	70305696	70307386	1690	NORM	deletion
chr5	70305696	70307386	1690	NOA	deletion
chr5	70305696	70307386	1690	SO	deletion
chr5	70305696	70307386	1690	NOA	deletion
chr5	70305696	70307386	1690	NOA	deletion
chr5	82406338	82547566	141228	SO	deletion
chr5	87445490	87498849	53359	SO	duplication
chr5	96518792	96671957	153165	SO	deletion
chr5	97047653	97099320	51667	NORM	deletion
chr5	97047653	97099320	51667	NOA	deletion
chr5	97047653	97099320	51667	MO	deletion
chr5	97048466	97111523	63057	MO	deletion
chr5	97048466	97111523	63057	SO	deletion
chr5	97048466	97111523	63057	SO	deletion
chr5	97048466	97111523	63057	NOA	deletion
chr5	97048466	97111523	63057	NOA	deletion
chr5	97048466	97099320	50854	SO	deletion
chr5	97048466	97099320	50854	NOA	deletion
chr5	97048466	97099320	50854	SO	deletion
chr5	97048466	97099320	50854	NOA	deletion
chr5	97048466	97099320	50854	NOA	deletion
chr5	97048466	97099320	50854	NORM	deletion
chr5	97048466	97099320	50854	NORM	deletion
chr5	97048466	97099320	50854	SO	deletion
chr5	97048466	97099320	50854	MO	deletion
chr5	97048466	97099320	50854	NORM	deletion
chr5	97048466	97082353	33887	NOA	deletion
chr5	97929966	97939616	9650	NORM	deletion
chr5	99387066	99451233	64167	SO	deletion
chr5	99387066	99390727	3661	NOA	deletion
chr5	101001326	101096015	94689	NORM	duplication
chr5	103508344	103536963	28619	NORM	deletion
chr5	104435148	104501134	65986	NOA	deletion
chr5	109363175	109381583	18408	SO	deletion
chr5	109363175	109375480	12305	NOA	deletion
chr5	109363175	109375480	12305	NOA	deletion
chr5	110417428	110441439	24011	SO	duplication
chr5	110490041	110504412	14371	MO	deletion
chr5	113150598	113171928	21330	SO	deletion
chr5	113160490	113171928	11438	SO	deletion
chr5	113160490	113171928	11438	NORM	deletion
chr5	115465899	115501792	35893	NOA	deletion
chr5	120209700	120792844	583144	NOA	deletion
chr5	120244182	120345122	100940	NORM	deletion
chr5	124284253	124392917	108664	NORM	deletion
chr5	124557411	124569471	12060	SO	deletion
chr5	128627794	128709872	82078	NOA	duplication
chr5	146305665	146315393	9728	NOA	deletion
chr5	152923433	152942869	19436	SO	deletion
chr5	157120226	157140461	20235	NORM	duplication
chr5	177135730	177376317	240587	MO	deletion
chr5	177391049	177400124	9075	NOA	deletion
chr5	178730062	178936722	206660	SO	duplication
chr5	180682862	180693127	10265	NORM	deletion
chr6	606568	658461	51893	SO	deletion
chr6	6040482	6064369	23887	NORM	deletion
chr6	10471262	10528794	57532	NORM	deletion
chr6	25320920	25328567	7647	SO	deletion
chr6	27632581	27670917	38336	NORM	duplication
chr6	29094696	29161435	66739	NORM	deletion
chr6	29094696	29161435	66739	NOA	deletion
chr6	29842601	29896421	53820	MO	deletion
chr6	29855945	29896421	40476	SO	deletion
chr6	29855945	29896421	40476	NOA	deletion
chr6	29868984	29896421	27437	NORM	deletion
chr6	31338528	31341357	2829	SO	deletion
chr6	31338528	31341357	2829	NOA	deletion
chr6	31338528	31341357	2829	MO	deletion
chr6	31338528	31341357	2829	SO	deletion
chr6	31338528	31341357	2829	SO	deletion
chr6	31338528	31341357	2829	MO	deletion
chr6	31360255	31457633	97378	NOA	duplication
chr6	31360255	31453640	93385	MO	duplication
chr6	31360255	31453640	93385	SO	duplication
chr6	31360255	31453640	93385	NORM	duplication
chr6	31360255	31453640	93385	MO	duplication
chr6	31392714	31404118	11404	SO	duplication
chr6	32640336	32653385	13049	SO	deletion
chr6	49172864	49191974	19110	NOA	duplication
chr6	52623807	52663813	40006	NOA	deletion
chr6	52663813	52963071	299258	NORM	duplication
chr6	55828727	55846527	17800	NOA	deletion
chr6	55828727	55846527	17800	MO	deletion
chr6	55828727	55846527	17800	MO	deletion
chr6	66554082	66622346	68264	SO	duplication
chr6	66999917	67047294	47377	SO	deletion
chr6	67017494	67047294	29800	NOA	deletion
chr6	67017494	67047294	29800	NOA	deletion
chr6	67017494	67047294	29800	NORM	deletion
chr6	67017494	67047294	29800	NORM	deletion
chr6	67017494	67047294	29800	NOA	deletion
chr6	67017494	67047294	29800	SO	deletion
chr6	67017494	67047294	29800	NOA	deletion
chr6	67017494	67047294	29800	NOA	deletion
chr6	67017494	67047294	29800	NOA	deletion
chr6	67017494	67047294	29800	MO	deletion
chr6	67017494	67044431	26937	MO	deletion
chr6	67017494	67044431	26937	SO	deletion
chr6	67017494	67039740	22246	MO	deletion
chr6	67017494	67039740	22246	MO	deletion
chr6	67017494	67031835	14341	NORM	deletion
chr6	67017494	67027529	10035	NORM	deletion
chr6	67017543	67047294	29751	NORM	deletion
chr6	67022511	67047294	24783	MO	deletion
chr6	67027757	67047294	19537	MO	deletion
chr6	68532965	68631478	98513	SO	duplication
chr6	69687698	69690567	2869	NOA	deletion
chr6	69687698	69690567	2869	NORM	deletion
chr6	69687698	69690567	2869	NORM	deletion
chr6	69687698	69690567	2869	NOA	deletion
chr6	69687698	69690567	2869	MO	deletion
chr6	69688098	69690567	2469	SO	deletion
chr6	70246201	70262569	16368	SO	deletion
chr6	70246201	70262569	16368	NORM	deletion
chr6	72686255	72692125	5870	SO	deletion
chr6	75018941	75175449	156508	MO	deletion
chr6	76271141	76505859	234718	NORM	duplication
chr6	77315788	77326802	11014	NOA	deletion
chr6	78326093	78332893	6800	NORM	deletion
chr6	80558480	80572548	14068	MO	deletion
chr6	80558480	80569885	11405	SO	deletion
chr6	80558480	80566234	7754	SO	deletion
chr6	80558480	80566234	7754	NOA	deletion
chr6	81508411	81570914	62503	MO	duplication
chr6	81522847	81529339	6492	MO	duplication
chr6	89155606	89162999	7393	NOA	duplication
chr6	95390186	95578465	188279	MO	deletion
chr6	95390186	95578465	188279	NORM	deletion
chr6	95435352	95546028	110676	NOA	deletion
chr6	95486776	95559349	72573	SO	deletion
chr6	102779335	102835601	56266	MO	duplication
chr6	104910848	104931257	20409	NOA	duplication
chr6	106519665	106914005	394340	SO	duplication
chr6	110396540	110411065	14525	NORM	deletion
chr6	121857609	121875648	18039	NOA	duplication
chr6	124404539	124468892	64353	NORM	duplication
chr6	124404539	124468892	64353	SO	duplication
chr6	124416847	124474595	57748	NORM	duplication
chr6	124416847	124468892	52045	NOA	duplication
chr6	124434003	124476771	42768	SO	duplication
chr6	124434003	124468892	34889	NOA	duplication
chr6	124434003	124468892	34889	MO	duplication
chr6	137889913	137967214	77301	SO	duplication
chr6	137891497	137965418	73921	NORM	duplication
chr6	142219217	142287111	67894	SO	deletion
chr6	147908995	147912801	3806	NOA	deletion
chr6	151123175	151125251	2076	SO	deletion
chr6	162426517	162447612	21095	SO	deletion
chr6	162767682	162799117	31435	NOA	deletion
chr6	168432093	168462626	30533	SO	duplication
chr6	168457966	168462626	4660	NOA	deletion
chr7	44935	194247	149312	NOA	duplication
chr7	44935	68920	23985	NORM	duplication
chr7	44935	68920	23985	MO	duplication
chr7	44935	67365	22430	SO	duplication
chr7	44935	63494	18559	MO	duplication
chr7	123956	198903	74947	SO	duplication
chr7	795227	872848	77621	NORM	deletion
chr7	1563025	1596196	33171	MO	duplication
chr7	1582091	1602673	20582	SO	duplication
chr7	2669587	2686059	16472	MO	duplication
chr7	2669587	2686059	16472	NOA	duplication
chr7	2727337	4283564	1556227	SO	duplication
chr7	3609712	3618143	8431	NORM	deletion
chr7	3611608	3618143	6535	MO	deletion
chr7	3611608	3618143	6535	MO	deletion
chr7	3611608	3618143	6535	NOA	deletion
chr7	3611608	3617414	5806	MO	deletion
chr7	3611608	3615700	4092	NOA	deletion
chr7	4203145	4293056	89911	NORM	deletion
chr7	8667171	8675522	8351	SO	deletion
chr7	8827959	8867550	39591	SO	deletion
chr7	8827959	8856074	28115	NORM	deletion
chr7	8827959	8856074	28115	SO	deletion
chr7	9128070	9229882	101812	SO	deletion
chr7	9128070	9229882	101812	NOA	deletion
chr7	13190921	13211495	20574	NOA	deletion
chr7	15010824	15148454	137630	SO	deletion
chr7	15752122	15762763	10641	NOA	deletion
chr7	16700110	16700798	688	NOA	deletion
chr7	17499822	17501082	1260	SO	deletion
chr7	17559127	17566678	7551	SO	deletion
chr7	17561583	17566678	5095	SO	deletion
chr7	29678716	29809440	130724	NOA	duplication
chr7	29678716	29778251	99535	SO	deletion
chr7	33133742	33185898	52156	SO	duplication
chr7	33639870	33719054	79184	NOA	deletion
chr7	33639870	33719054	79184	SO	deletion
chr7	34021755	34074661	52906	NORM	deletion
chr7	35650563	35654476	3913	SO	deletion
chr7	38297145	38380446	83301	NORM	deletion
chr7	38319339	38385938	66599	NORM	deletion
chr7	38319339	38358412	39073	SO	deletion
chr7	38319378	38385938	66560	NOA	deletion
chr7	38319378	38385938	66560	SO	deletion
chr7	40006195	40054784	48589	SO	deletion
chr7	40409406	40476625	67219	NORM	deletion
chr7	46942076	46947466	5390	MO	deletion
chr7	52733291	52750565	17274	NORM	duplication
chr7	52733291	52750565	17274	NOA	duplication
chr7	52733291	52743803	10512	NORM	duplication
chr7	52733291	52743803	10512	SO	duplication
chr7	52733291	52743803	10512	SO	duplication
chr7	52733291	52743803	10512	NOA	duplication
chr7	61747794	62397642	649848	SO	duplication
chr7	61994170	62074781	80611	NOA	deletion
chr7	62035570	62047108	11538	MO	deletion
chr7	62043624	62729224	685600	NOA	duplication
chr7	62047108	62729224	682116	NORM	duplication
chr7	62113011	62479327	366316	MO	duplication
chr7	66765880	66971934	206054	NORM	duplication
chr7	71663050	71714102	51052	SO	deletion
chr7	76134203	76144560	10357	NOA	deletion
chr7	76137375	76608003	470628	MO	deletion
chr7	76424257	76597326	173069	SO	duplication
chr7	76476970	76637441	160471	SO	duplication
chr7	78287193	78390300	103107	NORM	deletion
chr7	85147535	85148963	1428	SO	deletion
chr7	86115922	86121316	5394	MO	deletion
chr7	100492127	100492896	769	MO	duplication
chr7	100891571	101138286	246715	SO	duplication
chr7	100891571	101138286	246715	SO	duplication
chr7	100968363	101138286	169923	MO	duplication
chr7	110376327	110665997	289670	MO	deletion
chr7	110768595	110895375	126780	NORM	deletion
chr7	110892226	111025948	133722	NOA	deletion
chr7	111023322	111122474	99152	MO	deletion
chr7	111053822	111199771	145949	NORM	deletion
chr7	111180544	111339228	158684	NOA	deletion
chr7	111265262	111288373	23111	NORM	deletion
chr7	134214862	134232615	17753	MO	deletion
chr7	142384755	142389366	4611	MO	deletion
chr7	142827954	142913569	85615	NOA	deletion
chr7	142827954	142881540	53586	NORM	deletion
chr7	143425361	143437434	12073	MO	deletion
chr7	145794331	145796758	2427	NORM	deletion
chr7	149548591	149711224	162633	NORM	duplication
chr7	153263477	153344736	81259	MO	duplication
chr7	153414005	153811655	397650	NOA	duplication
chr7	153485627	153747353	261726	NORM	duplication
chr7	153485627	153747353	261726	NOA	duplication
chr8	2132561	2181540	48979	NORM	deletion
chr8	2142267	2158537	16270	SO	deletion
chr8	2324136	2582764	258628	NORM	duplication
chr8	2813376	2827657	14281	MO	duplication
chr8	3786543	3789272	2729	SO	deletion
chr8	3786543	3789272	2729	NOA	deletion
chr8	3786543	3788431	1888	NOA	deletion
chr8	3786543	3788431	1888	SO	deletion
chr8	4251284	4263579	12295	MO	deletion
chr8	4948514	4989141	40627	NOA	deletion
chr8	5249000	5288955	39955	SO	deletion
chr8	5593810	5605087	11277	NOA	deletion
chr8	5593810	5605087	11277	SO	deletion
chr8	5593810	5602637	8827	NOA	deletion
chr8	5599399	5607797	8398	NOA	deletion
chr8	5599399	5605087	5688	SO	deletion
chr8	5599399	5605087	5688	NORM	deletion
chr8	5599399	5605087	5688	NOA	deletion
chr8	5599399	5605087	5688	SO	deletion
chr8	5599399	5605087	5688	NORM	deletion
chr8	5599399	5605087	5688	NORM	deletion
chr8	5599399	5605087	5688	NORM	deletion
chr8	5599399	5605087	5688	MO	deletion
chr8	5599399	5605087	5688	SO	deletion
chr8	5599399	5604495	5096	MO	deletion
chr8	5599399	5604495	5096	NORM	deletion
chr8	5599399	5604495	5096	MO	deletion
chr8	5599399	5604181	4782	NORM	deletion
chr8	5599399	5604181	4782	MO	deletion
chr8	5599399	5603275	3876	SO	deletion
chr8	5599399	5603275	3876	NOA	deletion
chr8	5599399	5603275	3876	NOA	deletion
chr8	5599399	5603275	3876	MO	deletion
chr8	5600495	5605087	4592	NOA	deletion
chr8	5601191	5605087	3896	SO	deletion
chr8	5601191	5605087	3896	MO	deletion
chr8	5601191	5605087	3896	SO	deletion
chr8	5601191	5605087	3896	MO	deletion
chr8	5601191	5604495	3304	MO	deletion
chr8	5601191	5604495	3304	NOA	deletion
chr8	5601591	5605087	3496	SO	deletion
chr8	6155658	6171324	15666	NORM	deletion
chr8	9672946	9685362	12416	NOA	duplication
chr8	13330640	13613385	282745	SO	duplication
chr8	13574437	13727528	153091	NOA	deletion
chr8	15395144	15410250	15106	SO	deletion
chr8	15400574	15410250	9676	NORM	deletion
chr8	15402936	15410250	7314	NORM	deletion
chr8	15402936	15410250	7314	NORM	deletion
chr8	15402936	15410250	7314	NOA	deletion
chr8	15402936	15410250	7314	NOA	deletion
chr8	15402936	15410250	7314	NOA	deletion
chr8	15402936	15410250	7314	NORM	deletion
chr8	15419777	15431475	11698	SO	deletion
chr8	15948235	16025964	77729	MO	deletion
chr8	15948235	16025964	77729	SO	deletion
chr8	15948235	16021468	73233	SO	deletion
chr8	15948235	16021468	73233	NOA	deletion
chr8	15949771	16021468	71697	NORM	deletion
chr8	17580791	17581700	909	NORM	deletion
chr8	17580791	17581700	909	SO	deletion
chr8	17580791	17581700	909	SO	deletion
chr8	17580791	17581700	909	SO	deletion
chr8	17580791	17581700	909	SO	deletion
chr8	17580791	17581454	663	SO	deletion
chr8	17580791	17581454	663	NORM	deletion
chr8	17580791	17581454	663	NOA	deletion
chr8	17580791	17581454	663	MO	deletion
chr8	21000894	21151009	150115	SO	deletion
chr8	21093911	21143218	49307	NOA	deletion
chr8	21093911	21138357	44446	SO	deletion
chr8	26977478	26996374	18896	SO	deletion
chr8	27680576	27702453	21877	NORM	duplication
chr8	53968277	53981711	13434	MO	deletion
chr8	57057254	57077421	20167	SO	duplication
chr8	57057254	57077421	20167	SO	duplication
chr8	70859624	70864617	4993	SO	duplication
chr8	70859624	70863894	4270	MO	duplication
chr8	78394149	78633267	239118	NORM	duplication
chr8	79622363	79643639	21276	NOA	duplication
chr8	83271395	83293872	22477	SO	deletion
chr8	83271395	83293872	22477	SO	deletion
chr8	83271395	83293872	22477	NOA	deletion
chr8	83271395	83293872	22477	NORM	deletion
chr8	87166396	87330713	164317	MO	duplication
chr8	92128840	92198211	69371	NOA	deletion
chr8	92128840	92183658	54818	NOA	deletion
chr8	92128840	92183658	54818	SO	deletion
chr8	92128840	92183658	54818	MO	deletion
chr8	92128840	92181214	52374	NOA	deletion
chr8	92128840	92181214	52374	NOA	deletion
chr8	92128840	92181214	52374	MO	deletion
chr8	104423486	104438719	15233	MO	deletion
chr8	123487582	123603473	115891	SO	duplication
chr8	128493091	128531028	37937	NOA	deletion
chr8	137677675	137857327	179652	NOA	deletion
chr8	137677896	137852251	174355	SO	deletion
chr8	137679805	137857327	177522	SO	deletion
chr8	137682484	137857327	174843	NOA	deletion
chr8	137682484	137857327	174843	SO	deletion
chr8	137682484	137857327	174843	SO	deletion
chr8	137682484	137857327	174843	SO	deletion
chr8	137682484	137857327	174843	SO	deletion
chr8	138788813	139263611	474798	NORM	duplication
chr8	139781009	140490932	709923	NOA	duplication
chr8	142310657	142452509	141852	NOA	duplication
chr8	144103435	144124609	21174	MO	duplication
chr8	144103435	144124609	21174	SO	duplication
chr8	145574930	145846570	271640	MO	duplication
chr8	145574930	145764544	189614	NOA	duplication
chr8	145574930	145741130	166200	NOA	duplication
chr8	145574930	145735382	160452	SO	duplication
chr8	145578296	145764544	186248	MO	duplication
chr8	145578296	145741130	162834	NOA	duplication
chr8	145597512	145786151	188639	MO	duplication
chr9	395025	681645	286620	NOA	duplication
chr9	396232	681645	285413	NORM	duplication
chr9	1216635	1222118	5483	SO	deletion
chr9	2293921	2303095	9174	NOA	deletion
chr9	2724996	2746594	21598	NORM	deletion
chr9	5306824	5340596	33772	NOA	deletion
chr9	5306824	5335470	28646	NORM	deletion
chr9	6673957	6910916	236959	NORM	duplication
chr9	6684955	6774846	89891	NOA	deletion
chr9	7226519	7231559	5040	MO	deletion
chr9	9057632	9074830	17198	SO	deletion
chr9	10505161	10527045	21884	NOA	deletion
chr9	10555358	10581485	26127	MO	duplication
chr9	11525541	11759484	233943	NOA	deletion
chr9	11649257	11937390	288133	SO	deletion
chr9	11656743	11903938	247195	NORM	deletion
chr9	11714572	11813213	98641	SO	deletion
chr9	11743752	11798994	55242	SO	deletion
chr9	11988769	12112566	123797	NOA	deletion
chr9	12829714	12886899	57185	NOA	deletion
chr9	13745502	13851118	105616	SO	deletion
chr9	17585896	17603496	17600	MO	deletion
chr9	24142314	24146436	4122	SO	deletion
chr9	24142314	24146436	4122	NOA	deletion
chr9	24502737	24515111	12374	SO	deletion
chr9	24502737	24515111	12374	MO	deletion
chr9	24502737	24515111	12374	SO	deletion
chr9	24502737	24515111	12374	NOA	deletion
chr9	24502737	24515111	12374	NORM	deletion
chr9	24502737	24515111	12374	NORM	deletion
chr9	24502737	24515111	12374	NOA	deletion
chr9	24502737	24515111	12374	MO	deletion
chr9	24502737	24515111	12374	SO	deletion
chr9	24502737	24515111	12374	NOA	deletion
chr9	24502737	24515111	12374	NOA	deletion
chr9	24502737	24515111	12374	MO	deletion
chr9	24502737	24515111	12374	NOA	deletion
chr9	24502737	24515111	12374	NOA	deletion
chr9	24502737	24515111	12374	SO	deletion
chr9	24502737	24515111	12374	NORM	deletion
chr9	24502737	24515111	12374	MO	deletion
chr9	24502737	24515111	12374	NOA	deletion
chr9	24502737	24515111	12374	NOA	deletion
chr9	24502737	24515111	12374	NOA	deletion
chr9	24755021	24785247	30226	SO	deletion
chr9	26568652	26572056	3404	NORM	deletion
chr9	28542803	28568013	25210	NOA	deletion
chr9	28542803	28566849	24046	NORM	deletion
chr9	72100118	72115711	15593	SO	deletion
chr9	73514958	73820503	305545	NOA	deletion
chr9	73907625	73909871	2246	SO	duplication
chr9	73907625	73909871	2246	NORM	duplication
chr9	73907625	73909871	2246	MO	duplication
chr9	86203246	86206343	3097	SO	deletion
chr9	86203246	86206343	3097	MO	deletion
chr9	86203246	86206343	3097	NORM	deletion
chr9	86203246	86206343	3097	SO	deletion
chr9	86203246	86206343	3097	SO	deletion
chr9	86203246	86206343	3097	SO	deletion
chr9	86203246	86206343	3097	SO	deletion
chr9	86203246	86206343	3097	NOA	deletion
chr9	86203246	86206343	3097	SO	deletion
chr9	86203246	86206343	3097	MO	deletion
chr9	86203246	86206343	3097	NORM	deletion
chr9	86203246	86206343	3097	MO	deletion
chr9	86203246	86206343	3097	SO	deletion
chr9	86203246	86206343	3097	SO	deletion
chr9	86203246	86206343	3097	MO	deletion
chr9	90515619	90696337	180718	NORM	duplication
chr9	90722248	91121886	399638	NORM	duplication
chr9	108449986	108474679	24693	MO	deletion
chr9	112984666	113005317	20651	SO	deletion
chr9	118781688	118817903	36215	MO	duplication
chr9	131014606	131018639	4033	NOA	deletion
chr9	135947165	135957452	10287	NORM	deletion
chr9	135947165	135957452	10287	NORM	deletion
chr9	135947165	135957452	10287	NOA	deletion
chr9	136127268	136131651	4383	NOA	duplication
chr9	137226094	137366540	140446	SO	duplication
chr9	138136568	138292538	155970	SO	duplication
chr9	138149166	138345912	196746	NORM	duplication
chr9	138149166	138345912	196746	NORM	duplication
chr9	138149166	138343253	194087	NOA	duplication
chr9	138149166	138298164	148998	MO	duplication
chr9	138149166	138298164	148998	NORM	duplication
chr9	138149166	138298164	148998	NORM	duplication
chr9	138149166	138292538	143372	NORM	duplication
chr9	139468185	139518965	50780	NOA	duplication
chr9	139477521	139522101	44580	SO	duplication
chr9	139477521	139522101	44580	NOA	duplication
chr9	139477521	139518965	41444	NOA	duplication
chr9	139477521	139518965	41444	MO	duplication
chr9	139477521	139518965	41444	MO	duplication
chr9	139477521	139518965	41444	SO	duplication
chr9	139477521	139518965	41444	MO	duplication
chr9	139477521	139518965	41444	SO	duplication
chr9	139477521	139518965	41444	SO	duplication
chr9	139477521	139518965	41444	SO	duplication
chr9	139487092	139522101	35009	NOA	duplication
chr9	139487092	139522101	35009	MO	duplication
chr9	139487092	139522101	35009	MO	duplication
chr9	139487092	139518965	31873	NOA	duplication
chr9	139487092	139518965	31873	SO	duplication
chr9	139487092	139518965	31873	SO	duplication
chr9	139487092	139518965	31873	NOA	duplication
chr9	139487092	139518965	31873	NOA	duplication
chr9	139487092	139518965	31873	MO	duplication
chr9	139487092	139518965	31873	MO	duplication
chr9	139487092	139518965	31873	SO	duplication
chr9	139500617	139518965	18348	NOA	duplication
chr9	139500617	139518965	18348	NOA	duplication
chr9	139500617	139518965	18348	MO	duplication
chr9	139500617	139518965	18348	NOA	duplication
chr10	98087	230625	132538	NORM	duplication
chr10	98087	217048	118961	SO	duplication
chr10	377161	824693	447532	NORM	duplication
chr10	2895361	2909884	14523	MO	duplication
chr10	11712965	11723616	10651	NOA	deletion
chr10	13056587	13060410	3823	MO	deletion
chr10	13056587	13058458	1871	SO	deletion
chr10	13473401	13488453	15052	MO	deletion
chr10	14987440	15060883	73443	NOA	deletion
chr10	18782880	19669367	886487	SO	duplication
chr10	20996978	21215487	218509	SO	duplication
chr10	25116923	25120376	3453	NORM	deletion
chr10	32952029	32963988	11959	NORM	deletion
chr10	35053262	35362977	309715	SO	duplication
chr10	35212149	35220151	8002	NOA	deletion
chr10	42682133	43374908	692775	MO	duplication
chr10	42725663	43374908	649245	MO	duplication
chr10	42794125	42827951	33826	SO	deletion
chr10	43209711	43244577	34866	SO	duplication
chr10	43225806	43244577	18771	NOA	duplication
chr10	43750069	43754540	4471	NOA	duplication
chr10	45997366	46167847	170481	SO	duplication
chr10	46283686	47703869	1420183	SO	duplication
chr10	46283686	47703869	1420183	MO	duplication
chr10	47101942	48318619	1216677	SO	duplication
chr10	47101942	47703869	601927	NORM	duplication
chr10	47101942	47703869	601927	NOA	duplication
chr10	47101942	47703869	601927	NOA	duplication
chr10	47543322	47703869	160547	MO	duplication
chr10	47543322	47703869	160547	SO	duplication
chr10	47543322	47703869	160547	MO	duplication
chr10	47543322	47703869	160547	MO	duplication
chr10	47543322	47703869	160547	NOA	duplication
chr10	47543322	47703869	160547	SO	duplication
chr10	47543322	47703869	160547	MO	duplication
chr10	47543322	47703869	160547	NORM	duplication
chr10	47543322	47703869	160547	NORM	duplication
chr10	47543322	47703869	160547	NORM	duplication
chr10	47543322	47703869	160547	NOA	duplication
chr10	47543322	47703869	160547	SO	duplication
chr10	47543322	47703869	160547	NOA	duplication
chr10	47543322	47703869	160547	NOA	duplication
chr10	47543322	47703869	160547	NOA	duplication
chr10	47543322	47703869	160547	MO	duplication
chr10	47543322	47703869	160547	NOA	duplication
chr10	47543322	47703869	160547	MO	duplication
chr10	47543322	47703869	160547	MO	duplication
chr10	47543322	47703869	160547	SO	duplication
chr10	47543322	47703869	160547	NORM	duplication
chr10	47543322	47703869	160547	SO	duplication
chr10	47543322	47703869	160547	MO	duplication
chr10	47568296	47703869	135573	MO	duplication
chr10	50771419	50779324	7905	NOA	deletion
chr10	51524671	51579413	54742	NORM	deletion
chr10	51786463	52163991	377528	MO	duplication
chr10	53207634	53211449	3815	SO	deletion
chr10	56448886	56467563	18677	MO	duplication
chr10	56448886	56467563	18677	NORM	duplication
chr10	56448886	56467563	18677	NORM	duplication
chr10	56448886	56467563	18677	SO	duplication
chr10	56448886	56467563	18677	MO	duplication
chr10	56464007	56467563	3556	NORM	duplication
chr10	58846575	58847806	1231	SO	deletion
chr10	66031094	66067854	36760	NORM	deletion
chr10	66833436	67135761	302325	NORM	deletion
chr10	68072084	68118450	46366	SO	deletion
chr10	68072084	68114481	42397	NOA	deletion
chr10	68078481	68114481	36000	SO	deletion
chr10	68078481	68118450	39969	MO	deletion
chr10	68078481	68118450	39969	NOA	deletion
chr10	68078481	68114481	36000	MO	deletion
chr10	68078481	68114481	36000	MO	deletion
chr10	68078481	68114481	36000	NORM	deletion
chr10	68078481	68114481	36000	NOA	deletion
chr10	68078481	68114481	36000	SO	deletion
chr10	68078481	68113595	35114	NORM	deletion
chr10	68078481	68113595	35114	NORM	deletion
chr10	68078481	68113595	35114	NOA	deletion
chr10	68079310	68114038	34728	MO	deletion
chr10	82879719	82890180	10461	NORM	deletion
chr10	82879719	82890180	10461	NOA	deletion
chr10	82879719	82890180	10461	SO	deletion
chr10	82879719	82890180	10461	NOA	deletion
chr10	82879719	82890180	10461	NOA	deletion
chr10	82879719	82890180	10461	SO	deletion
chr10	83944705	83959179	14474	SO	deletion
chr10	87951686	87959049	7363	MO	deletion
chr10	96499710	96557336	57626	SO	deletion
chr10	96499710	96557336	57626	SO	deletion
chr10	96499710	96557336	57626	NOA	deletion
chr10	107984320	108015496	31176	MO	deletion
chr10	117223605	117305256	81651	MO	duplication
chr10	118075798	118159632	83834	SO	duplication
chr10	135214479	135377448	162969	MO	duplication
chr10	135234580	135477883	243303	MO	duplication
chr10	135234580	135477883	243303	SO	duplication
chr10	135234580	135427302	192722	NORM	duplication
chr10	135234580	135378802	144222	NORM	duplication
chr10	135234580	135378802	144222	NORM	duplication
chr10	135234580	135378802	144222	NOA	duplication
chr10	135234580	135377448	142868	MO	duplication
chr10	135234580	135377448	142868	MO	duplication
chr10	135234580	135377448	142868	MO	duplication
chr10	135234580	135373010	138430	SO	duplication
chr10	135235890	135377448	141558	SO	duplication
chr10	135252347	135477883	225536	SO	duplication
chr10	135252347	135378802	126455	NORM	duplication
chr10	135252347	135377448	125101	MO	duplication
chr10	135252347	135377448	125101	NORM	duplication
chr10	135252347	135369532	117185	NOA	duplication
chr10	135256762	135378802	122040	NORM	duplication
chr10	135256762	135377448	120686	NORM	duplication
chr11	198510	356090	157580	NORM	duplication
chr11	369972	408352	38380	SO	duplication
chr11	1148008	1220760	72752	MO	duplication
chr11	1365531	1507512	141981	NOA	duplication
chr11	1972205	2057647	85442	MO	duplication
chr11	1972205	2057647	85442	SO	duplication
chr11	2034099	2057647	23548	NOA	duplication
chr11	2034099	2057647	23548	NOA	duplication
chr11	2034099	2057647	23548	SO	duplication
chr11	2034099	2057647	23548	SO	duplication
chr11	2617782	2673575	55793	SO	duplication
chr11	3242223	3243427	1204	NOA	deletion
chr11	4524438	4573236	48798	NORM	deletion
chr11	6347072	6355016	7944	SO	deletion
chr11	6901845	6965652	63807	NOA	deletion
chr11	8959020	8964938	5918	NORM	deletion
chr11	8959020	8964938	5918	NOA	deletion
chr11	8959020	8964938	5918	NOA	deletion
chr11	11306531	11490764	184233	SO	deletion
chr11	18949220	18956690	7470	NORM	deletion
chr11	18949220	18956690	7470	NORM	deletion
chr11	18949220	18956690	7470	NOA	deletion
chr11	18949220	18956690	7470	SO	deletion
chr11	18949220	18956690	7470	MO	deletion
chr11	18949220	18956690	7470	NOA	duplication
chr11	20090650	20091148	498	NOA	deletion
chr11	28057957	28175245	117288	NORM	duplication
chr11	33041338	33541163	499825	SO	duplication
chr11	34639284	34796804	157520	SO	duplication
chr11	36233751	36237675	3924	NOA	deletion
chr11	37749065	37834436	85371	SO	duplication
chr11	37825890	37834436	8546	MO	duplication
chr11	38932160	38998451	66291	SO	duplication
chr11	42889289	42994299	105010	NOA	deletion
chr11	43216769	43218491	1722	SO	deletion
chr11	46210259	46237731	27472	SO	deletion
chr11	48085189	48097480	12291	NOA	deletion
chr11	48747611	48800340	52729	NOA	duplication
chr11	50057854	50551954	494100	MO	duplication
chr11	50070332	50668400	598068	NORM	duplication
chr11	67526279	67731956	205677	NOA	duplication
chr11	70976301	71081060	104759	SO	duplication
chr11	80413739	80489615	75876	NORM	deletion
chr11	80992153	81030830	38677	MO	deletion
chr11	81503992	81513714	9722	SO	deletion
chr11	81503992	81513714	9722	MO	deletion
chr11	81503992	81513714	9722	MO	deletion
chr11	81503992	81513714	9722	MO	deletion
chr11	81503992	81513714	9722	MO	deletion
chr11	81503992	81513714	9722	MO	deletion
chr11	81503992	81513714	9722	MO	deletion
chr11	81503992	81513714	9722	NOA	deletion
chr11	81503992	81513714	9722	NOA	deletion
chr11	81503992	81513714	9722	NOA	deletion
chr11	81505463	81513714	8251	NORM	deletion
chr11	83829316	83844790	15474	NORM	duplication
chr11	84669998	85152822	482824	NOA	deletion
chr11	88372708	88380551	7843	NORM	deletion
chr11	88372708	88380551	7843	NORM	deletion
chr11	88372708	88380551	7843	NOA	deletion
chr11	88372708	88380551	7843	NOA	deletion
chr11	88372708	88380551	7843	MO	deletion
chr11	88372708	88380551	7843	SO	deletion
chr11	90859313	91019763	160450	MO	deletion
chr11	90975749	90995060	19311	NORM	duplication
chr11	97243403	97264658	21255	NOA	duplication
chr11	100607011	100624538	17527	SO	duplication
chr11	102501665	102504882	3217	NORM	deletion
chr11	103991641	104031450	39809	MO	deletion
chr11	104758035	104761271	3236	NOA	deletion
chr11	107653081	107673504	20423	NORM	duplication
chr11	107653081	107673504	20423	MO	duplication
chr11	107653081	107670228	17147	MO	duplication
chr11	107653081	107670228	17147	MO	duplication
chr11	107653081	107670228	17147	NORM	duplication
chr11	107653081	107670228	17147	NORM	duplication
chr11	107653081	107670228	17147	NORM	duplication
chr11	107653081	107670228	17147	NORM	duplication
chr11	107653081	107670228	17147	NORM	duplication
chr11	107653081	107670228	17147	NOA	duplication
chr11	107653081	107664669	11588	MO	duplication
chr11	107659024	107670228	11204	NOA	duplication
chr11	120557343	120630452	73109	NOA	deletion
chr11	120557343	120630452	73109	SO	deletion
chr11	120557343	120630452	73109	NOA	deletion
chr11	127049090	127059596	10506	SO	deletion
chr11	127049090	127059596	10506	NORM	deletion
chr11	129613324	129621244	7920	MO	deletion
chr12	711646	769122	57476	MO	duplication
chr12	2245636	2252924	7288	NOA	deletion
chr12	2245636	2252924	7288	NORM	deletion
chr12	2245636	2252924	7288	NORM	deletion
chr12	2245636	2252924	7288	NORM	deletion
chr12	2245636	2252924	7288	NORM	deletion
chr12	2245636	2252924	7288	SO	deletion
chr12	2245636	2252924	7288	NOA	deletion
chr12	2245636	2252924	7288	MO	deletion
chr12	2245636	2252924	7288	MO	deletion
chr12	2245636	2252924	7288	MO	deletion
chr12	2245636	2252924	7288	NOA	deletion
chr12	2245636	2252924	7288	SO	deletion
chr12	2245636	2252924	7288	NOA	deletion
chr12	3833484	3853329	19845	NOA	deletion
chr12	6244157	6247564	3407	MO	deletion
chr12	7935094	8122592	187498	NOA	duplication
chr12	7960463	8123306	162843	MO	duplication
chr12	7993316	8146162	152846	NOA	duplication
chr12	7993316	8102386	109070	MO	duplication
chr12	8000912	8123306	122394	NOA	deletion
chr12	8000912	8133373	132461	MO	duplication
chr12	8000912	8125745	124833	SO	duplication
chr12	8000912	8125745	124833	NORM	duplication
chr12	8000912	8114429	113517	NORM	duplication
chr12	8003758	8133373	129615	MO	duplication
chr12	16903634	16904461	827	NOA	deletion
chr12	16903634	16904461	827	NORM	deletion
chr12	19454407	19562953	108546	NOA	duplication
chr12	21508557	21509796	1239	SO	deletion
chr12	30015100	30022255	7155	MO	deletion
chr12	31122474	31408696	286222	SO	duplication
chr12	31231230	31406907	175677	SO	duplication
chr12	31241345	31408696	167351	NOA	duplication
chr12	31241345	31408696	167351	MO	duplication
chr12	31259372	31409778	150406	MO	duplication
chr12	31259372	31409778	150406	NOA	duplication
chr12	31259372	31409778	150406	MO	duplication
chr12	31259372	31406907	147535	SO	duplication
chr12	31259372	31406907	147535	SO	duplication
chr12	31266287	31414991	148704	SO	duplication
chr12	31266287	31411051	144764	MO	duplication
chr12	31266287	31410920	144633	SO	duplication
chr12	31266287	31410821	144534	NORM	duplication
chr12	31266287	31409778	143491	SO	duplication
chr12	31266287	31409778	143491	NORM	duplication
chr12	31266287	31409778	143491	NORM	duplication
chr12	31266287	31409778	143491	MO	duplication
chr12	31266287	31409579	143292	NOA	duplication
chr12	31266287	31409579	143292	NORM	duplication
chr12	31266287	31409579	143292	NORM	duplication
chr12	31266287	31409579	143292	SO	duplication
chr12	31266287	31409579	143292	MO	duplication
chr12	31266287	31408696	142409	MO	duplication
chr12	31266287	31406907	140620	SO	duplication
chr12	31266287	31406907	140620	NORM	duplication
chr12	32004170	32082695	78525	NORM	duplication
chr12	32004170	32056577	52407	NORM	duplication
chr12	32004170	32056577	52407	NORM	duplication
chr12	32004170	32056577	52407	NOA	duplication
chr12	32246543	32289363	42820	SO	deletion
chr12	32918230	32928833	10603	SO	deletion
chr12	38758333	39539695	781362	NOA	duplication
chr12	38981970	39019556	37586	NORM	deletion
chr12	39848960	39901865	52905	NORM	deletion
chr12	52845952	52859985	14033	MO	deletion
chr12	52846534	52859985	13451	SO	deletion
chr12	62017691	62115165	97474	SO	duplication
chr12	62269717	62272569	2852	NOA	deletion
chr12	62888923	62939557	50634	MO	deletion
chr12	63962580	64153942	191362	MO	duplication
chr12	68854225	69080616	226391	NOA	duplication
chr12	68910449	68961584	51135	NORM	deletion
chr12	70680393	70681814	1421	SO	deletion
chr12	79432941	79542078	109137	MO	duplication
chr12	80155600	80160230	4630	NORM	duplication
chr12	83157200	83206342	49142	MO	deletion
chr12	83157200	83206342	49142	SO	deletion
chr12	83158691	83206342	47651	SO	deletion
chr12	83165313	83206342	41029	MO	deletion
chr12	83171936	83206342	34406	NOA	deletion
chr12	83171936	83206342	34406	MO	deletion
chr12	86275743	86311851	36108	NORM	duplication
chr12	91334605	91406538	71933	MO	duplication
chr12	100278040	100454177	176137	SO	duplication
chr12	109552849	109663581	110732	NOA	duplication
chr12	109552849	109663581	110732	NORM	duplication
chr12	112186274	112304353	118079	NOA	duplication
chr12	112186274	112298257	111983	NORM	duplication
chr12	116755819	116757424	1605	SO	deletion
chr12	118961493	119022921	61428	MO	deletion
chr12	129226773	129266496	39723	NORM	duplication
chr12	129230513	129233013	2500	MO	deletion
chr12	129806980	130485957	678977	SO	duplication
chr12	131730735	131825125	94390	MO	deletion
chr12	131730735	131825125	94390	NORM	deletion
chr12	131822220	131961289	139069	SO	duplication
chr12	131824796	132097932	273136	NORM	deletion
chr13	19058717	19317385	258668	SO	deletion
chr13	20146417	20453841	307424	MO	duplication
chr13	21728320	21732094	3774	NOA	duplication
chr13	23350509	23506648	156139	NOA	duplication
chr13	23546238	23553786	7548	MO	deletion
chr13	23546238	23553518	7280	NORM	deletion
chr13	23546238	23553036	6798	NOA	deletion
chr13	23546238	23552555	6317	MO	deletion
chr13	23546238	23551919	5681	SO	deletion
chr13	24480775	24490921	10146	SO	duplication
chr13	24480775	24490921	10146	SO	duplication
chr13	24927971	25013297	85326	NOA	duplication
chr13	26535517	26548441	12924	SO	deletion
chr13	26576872	26582275	5403	SO	deletion
chr13	43729828	43807230	77402	NOA	duplication
chr13	58593657	58599031	5374	MO	deletion
chr13	58593657	58599031	5374	SO	deletion
chr13	58593657	58599031	5374	MO	deletion
chr13	58593657	58599031	5374	SO	deletion
chr13	59375525	59376406	881	NORM	deletion
chr13	62595610	62629774	34164	SO	deletion
chr13	64343819	64387507	43688	NORM	duplication
chr13	64613437	64637651	24214	NORM	duplication
chr13	67614865	67646563	31698	SO	deletion
chr13	69239952	69267981	28029	SO	deletion
chr13	69247022	69279507	32485	NOA	deletion
chr13	69247022	69267981	20959	MO	deletion
chr13	69247022	69267981	20959	NOA	deletion
chr13	69247022	69267981	20959	SO	deletion
chr13	69247022	69267981	20959	MO	deletion
chr13	69247022	69267981	20959	NOA	deletion
chr13	69247022	69267981	20959	SO	deletion
chr13	69247022	69267981	20959	NOA	deletion
chr13	69247022	69267981	20959	NORM	deletion
chr13	69247022	69267981	20959	NORM	deletion
chr13	69247022	69267981	20959	NORM	deletion
chr13	69247022	69267981	20959	NORM	deletion
chr13	69247022	69267981	20959	SO	deletion
chr13	69247022	69267981	20959	SO	deletion
chr13	69247022	69267981	20959	SO	deletion
chr13	69247022	69267981	20959	SO	deletion
chr13	69247022	69267981	20959	SO	deletion
chr13	69247022	69267981	20959	MO	deletion
chr13	69247022	69267981	20959	NOA	deletion
chr13	69247022	69267981	20959	SO	deletion
chr13	69247022	69267981	20959	MO	deletion
chr13	69247022	69267981	20959	SO	deletion
chr13	69247022	69267981	20959	MO	deletion
chr13	69253102	69267981	14879	SO	deletion
chr13	70744882	70773398	28516	SO	deletion
chr13	71307496	71311007	3511	SO	duplication
chr13	79729563	79730864	1301	SO	duplication
chr13	81417896	81462534	44638	NORM	deletion
chr13	81909689	82137523	227834	MO	deletion
chr13	82257820	82302153	44333	SO	duplication
chr13	82259163	82291577	32414	MO	duplication
chr13	83788742	83793975	5233	NOA	deletion
chr13	83788742	83791615	2873	MO	deletion
chr13	83788742	83791615	2873	SO	deletion
chr13	83788742	83791615	2873	NORM	deletion
chr13	84103707	84157927	54220	NORM	deletion
chr13	84103707	84157927	54220	NORM	deletion
chr13	84103707	84157927	54220	NORM	deletion
chr13	84103707	84157927	54220	NOA	deletion
chr13	84103707	84157927	54220	SO	deletion
chr13	84103707	84157927	54220	SO	deletion
chr13	84103707	84157927	54220	NORM	deletion
chr13	84103707	84157927	54220	NOA	deletion
chr13	84116860	84175115	58255	NORM	deletion
chr13	84116860	84175115	58255	NOA	deletion
chr13	85445776	85530651	84875	NORM	deletion
chr13	85455473	85530651	75178	SO	deletion
chr13	89516104	89564650	48546	SO	duplication
chr13	89815375	89840239	24864	NORM	deletion
chr13	95933660	96032939	99279	NOA	duplication
chr13	95933660	96017143	83483	MO	duplication
chr13	95937149	96044531	107382	SO	duplication
chr13	95937149	96032939	95790	NOA	duplication
chr13	95940466	96035883	95417	NOA	duplication
chr13	98530241	98532757	2516	SO	deletion
chr13	100692439	100709699	17260	NORM	duplication
chr13	111672816	111755413	82597	SO	duplication
chr13	112833606	112855199	21593	NORM	duplication
chr13	114076259	114106698	30439	NORM	duplication
chr14	19327823	20416499	1088676	MO	duplication
chr14	19327823	20416499	1088676	NORM	duplication
chr14	19327823	20416499	1088676	NOA	duplication
chr14	20213937	20416499	202562	NOA	duplication
chr14	20213937	20404091	190154	SO	duplication
chr14	21358155	21405885	47730	SO	deletion
chr14	22586162	22937656	351494	NORM	deletion
chr14	22702193	22937656	235463	NORM	deletion
chr14	22722969	22964782	241813	NORM	deletion
chr14	22730510	22959592	229082	SO	deletion
chr14	22737977	22964782	226805	MO	deletion
chr14	22737977	22964782	226805	SO	deletion
chr14	22737977	22959592	221615	NORM	deletion
chr14	22737977	22947903	209926	NOA	deletion
chr14	22737977	22940412	202435	MO	deletion
chr14	22737977	22937656	199679	NORM	deletion
chr14	22737977	22926322	188345	SO	deletion
chr14	22791563	22972955	181392	SO	deletion
chr14	24429249	24484060	54811	NOA	deletion
chr14	24453366	24484060	30694	MO	deletion
chr14	24453366	24484060	30694	SO	deletion
chr14	24453366	24484060	30694	SO	deletion
chr14	24453366	24464730	11364	NORM	deletion
chr14	24453366	24464730	11364	NORM	deletion
chr14	24453366	24464730	11364	NORM	deletion
chr14	24453366	24464730	11364	NORM	deletion
chr14	27339030	27469459	130429	MO	deletion
chr14	27570560	27626887	56327	SO	deletion
chr14	31526395	31534471	8076	NORM	deletion
chr14	33885403	33885891	488	MO	duplication
chr14	41339753	41376204	36451	NORM	duplication
chr14	42971788	43290495	318707	SO	deletion
chr14	43836526	44246488	409962	MO	duplication
chr14	43975155	44263789	288634	NORM	duplication
chr14	44824874	44915355	90481	SO	duplication
chr14	45149546	45151550	2004	SO	deletion
chr14	46024675	46079277	54602	SO	deletion
chr14	46749460	46759568	10108	NORM	deletion
chr14	47493433	47562717	69284	SO	duplication
chr14	55493350	55664795	171445	NOA	deletion
chr14	60331766	60622566	290800	NOA	duplication
chr14	63001160	63094407	93247	NORM	duplication
chr14	67622570	67654476	31906	NORM	deletion
chr14	74241688	74245607	3919	SO	deletion
chr14	84062199	84159334	97135	NORM	duplication
chr14	86287347	86322284	34937	NORM	deletion
chr14	86287347	86319868	32521	MO	deletion
chr14	86287347	86319868	32521	NORM	deletion
chr14	86287347	86319868	32521	MO	deletion
chr14	86287347	86310164	22817	NORM	deletion
chr14	86287347	86310164	22817	NORM	deletion
chr14	86287347	86310164	22817	SO	deletion
chr14	86287347	86310164	22817	SO	deletion
chr14	86287347	86310164	22817	MO	deletion
chr14	86287347	86310164	22817	MO	deletion
chr14	86287347	86310164	22817	SO	deletion
chr14	86287347	86310164	22817	NORM	deletion
chr14	86287347	86310164	22817	NOA	deletion
chr14	86287347	86310164	22817	SO	deletion
chr14	86460915	86481388	20473	MO	deletion
chr14	88399488	88419358	19870	NOA	deletion
chr14	90788934	90802050	13116	NORM	duplication
chr14	101845109	101854559	9450	SO	duplication
chr14	105617042	105675701	58659	SO	duplication
chr14	105916797	107139583	1222786	SO	duplication
chr14	105930406	106949307	1018901	NORM	duplication
chr14	106016434	107287663	1271229	SO	duplication
chr14	106047905	106350394	302489	NORM	duplication
chr14	106047905	106350394	302489	NOA	duplication
chr14	106047905	106350394	302489	SO	duplication
chr14	106047905	106350394	302489	SO	duplication
chr14	106067618	107287663	1220045	SO	duplication
chr14	106072470	106175202	102732	NORM	deletion
chr14	106072470	106175202	102732	NORM	deletion
chr15	20071673	22468503	2396830	NOA	deletion
chr15	20612840	22468503	1855663	SO	duplication
chr15	20612840	22468503	1855663	SO	duplication
chr15	20612840	22468503	1855663	NORM	duplication
chr15	20612840	22576118	1963278	NOA	deletion
chr15	20612840	22468503	1855663	NORM	deletion
chr15	20612840	22468503	1855663	SO	deletion
chr15	22299434	22468503	169069	SO	duplication
chr15	22299434	22576118	276684	MO	deletion
chr15	22576118	23272733	696615	MO	duplication
chr15	22652330	23272733	620403	NORM	duplication
chr15	22750305	23683783	933478	MO	deletion
chr15	22750305	23272733	522428	NOA	deletion
chr15	22750305	23226254	475949	SO	deletion
chr15	23272733	23668092	395359	MO	deletion
chr15	23656946	23683783	26837	MO	deletion
chr15	24055488	24063516	8028	MO	deletion
chr15	24055488	24058888	3400	NOA	deletion
chr15	24357212	25114867	757655	MO	deletion
chr15	24357212	24472002	114790	MO	deletion
chr15	24381205	24433948	52743	SO	duplication
chr15	24521050	24532602	11552	NORM	deletion
chr15	24526247	24668007	141760	SO	duplication
chr15	24594816	24742652	147836	NORM	duplication
chr15	24594816	24668007	73191	NORM	duplication
chr15	24619900	24668007	48107	NOA	duplication
chr15	25413558	25430243	16685	SO	deletion
chr15	25413558	25430243	16685	NOA	deletion
chr15	25420978	25430243	9265	MO	deletion
chr15	25420978	25430243	9265	NORM	deletion
chr15	25420978	25430243	9265	NORM	deletion
chr15	25420978	25430243	9265	NORM	deletion
chr15	25420978	25430243	9265	NORM	deletion
chr15	25420978	25430243	9265	SO	deletion
chr15	25420978	25430243	9265	SO	deletion
chr15	25420978	25430243	9265	NORM	deletion
chr15	25430243	25436151	5908	SO	deletion
chr15	25430243	25436151	5908	NOA	deletion
chr15	26746446	26747139	693	SO	duplication
chr15	30657952	31010475	352523	SO	deletion
chr15	30936285	30968006	31721	NORM	deletion
chr15	32018731	32514341	495610	NORM	duplication
chr15	32019919	32933487	913568	NOA	duplication
chr15	32019919	32514341	494422	SO	duplication
chr15	32054666	32932650	877984	SO	duplication
chr15	32509892	32514341	4449	MO	deletion
chr15	32509892	32514341	4449	NOA	deletion
chr15	32509892	32514341	4449	SO	deletion
chr15	32509892	32514341	4449	SO	duplication
chr15	32509892	32514341	4449	NOA	duplication
chr15	34175972	34193131	17159	MO	deletion
chr15	34928648	34979705	51057	NORM	deletion
chr15	34929955	34979705	49750	MO	deletion
chr15	34929955	34979705	49750	SO	deletion
chr15	39871080	39880822	9742	NOA	deletion
chr15	39872056	39880822	8766	MO	deletion
chr15	43836949	43939642	102693	NORM	deletion
chr15	43893818	43990211	96393	SO	deletion
chr15	43893818	43939642	45824	SO	deletion
chr15	43893818	43939642	45824	SO	deletion
chr15	43893818	43939642	45824	SO	deletion
chr15	43893818	43939642	45824	NORM	deletion
chr15	43916071	43990211	74140	SO	deletion
chr15	47718455	47723981	5526	SO	deletion
chr15	54891816	54892583	767	NORM	deletion
chr15	54891816	54892583	767	SO	deletion
chr15	54891816	54892583	767	MO	deletion
chr15	55011296	55015367	4071	NOA	deletion
chr15	55532211	55577859	45648	SO	deletion
chr15	56081626	56088709	7083	SO	deletion
chr15	56084633	56088709	4076	MO	deletion
chr15	57644456	57781235	136779	SO	duplication
chr15	61687640	61692518	4878	NORM	deletion
chr15	61687640	61690100	2460	MO	deletion
chr15	75941863	75948671	6808	MO	deletion
chr15	81932111	82088114	156003	SO	duplication
chr15	82009329	82088114	78785	NOA	duplication
chr15	87831146	87870024	38878	SO	deletion
chr15	87831146	87870024	38878	NOA	deletion
chr15	87831146	87870024	38878	NOA	deletion
chr15	87831146	87870024	38878	NOA	deletion
chr15	87831146	87870024	38878	NORM	deletion
chr15	90217096	90236210	19114	SO	deletion
chr15	94780241	94818923	38682	NOA	deletion
chr15	94780241	94818923	38682	NOA	deletion
chr15	94790863	94828466	37603	MO	deletion
chr15	97262427	97266399	3972	MO	deletion
chr15	101138382	101424476	286094	NORM	duplication
chr15	101144913	101407850	262937	MO	duplication
chr15	102338427	102366849	28422	SO	duplication
chr16	1799407	1842209	42802	MO	duplication
chr16	1799407	1842209	42802	SO	duplication
chr16	1802232	1842209	39977	SO	duplication
chr16	1802232	1842209	39977	MO	duplication
chr16	1802232	1842209	39977	NOA	duplication
chr16	1802232	1842209	39977	MO	duplication
chr16	1804035	1842209	38174	SO	duplication
chr16	2705523	2750455	44932	MO	duplication
chr16	5161499	5194458	32959	NORM	deletion
chr16	5268527	5276231	7704	NORM	deletion
chr16	9068302	9108156	39854	NORM	deletion
chr16	11002626	11018622	15996	NOA	deletion
chr16	21578388	21839340	260952	NORM	duplication
chr16	21949122	22409463	460341	NOA	duplication
chr16	25947714	26023510	75796	NOA	deletion
chr16	28608487	28620752	12265	SO	duplication
chr16	28615243	28620752	5509	NORM	deletion
chr16	28615243	28620752	5509	NORM	deletion
chr16	28615243	28620752	5509	NORM	deletion
chr16	28615243	28620752	5509	SO	deletion
chr16	28615243	28620752	5509	SO	deletion
chr16	28615243	28620752	5509	NOA	deletion
chr16	28615243	28620752	5509	SO	deletion
chr16	28615243	28620752	5509	NOA	deletion
chr16	28615243	28620752	5509	MO	duplication
chr16	28615243	28620752	5509	NOA	duplication
chr16	28615243	28620752	5509	MO	duplication
chr16	28615243	28620752	5509	NOA	duplication
chr16	32165782	33795687	1629905	SO	deletion
chr16	32165782	33795687	1629905	MO	deletion
chr16	32165782	34194635	2028853	NOA	deletion
chr16	32165782	34194635	2028853	NOA	deletion
chr16	32165782	33795687	1629905	SO	deletion
chr16	32165782	33795687	1629905	SO	deletion
chr16	32165782	33795687	1629905	NOA	deletion
chr16	32165782	33795687	1629905	SO	deletion
chr16	32165782	33795687	1629905	MO	deletion
chr16	32165782	33795687	1629905	NOA	deletion
chr16	32608438	33795687	1187249	MO	deletion
chr16	32608438	33795687	1187249	MO	deletion
chr16	33385052	33795687	410635	SO	deletion
chr16	34303923	34766518	462595	SO	duplication
chr16	34416833	34817176	400343	NOA	duplication
chr16	34516075	34747045	230970	SO	duplication
chr16	34516075	34747045	230970	NOA	duplication
chr16	34516075	34747045	230970	MO	duplication
chr16	49914323	49917064	2741	SO	duplication
chr16	55843252	55864452	21200	MO	deletion
chr16	58863961	58867855	3894	SO	deletion
chr16	58863961	58864728	767	SO	deletion
chr16	75527524	75577559	50035	SO	duplication
chr16	75529556	75580985	51429	NOA	duplication
chr16	75539436	75577559	38123	NORM	deletion
chr16	75539436	75577559	38123	NOA	duplication
chr16	77605034	77617969	12935	MO	deletion
chr16	79252324	79273682	21358	SO	deletion
chr16	79263935	79282227	18292	NOA	deletion
chr16	80392506	80408261	15755	MO	deletion
chr16	80497702	80504711	7009	MO	deletion
chr16	80904409	80944668	40259	SO	deletion
chr16	81181180	81187852	6672	NORM	deletion
chr16	81238854	81301571	62717	MO	deletion
chr16	81238854	81301571	62717	MO	deletion
chr16	82881094	82970610	89516	NORM	deletion
chr16	86781454	86807312	25858	NOA	deletion
chr16	87286546	87342510	55964	SO	deletion
chr17	813324	820392	7068	MO	deletion
chr17	6277888	6311397	33509	SO	duplication
chr17	6295959	6320519	24560	NORM	duplication
chr17	8565356	8609022	43666	NOA	deletion
chr17	15044804	15058236	13432	SO	deletion
chr17	19510081	19537470	27389	SO	deletion
chr17	19510081	19519444	9363	SO	deletion
chr17	29109663	29114463	4800	NOA	duplication
chr17	33684035	33768199	84164	SO	deletion
chr17	34406906	34475131	68225	NORM	duplication
chr17	35362972	35694047	331075	SO	duplication
chr17	44105395	44580136	474741	NORM	duplication
chr17	44105395	44350090	244695	MO	duplication
chr17	44105395	44350090	244695	NORM	duplication
chr17	44108100	44580136	472036	NORM	duplication
chr17	44161441	44580136	418695	SO	duplication
chr17	44161441	44580136	418695	SO	duplication
chr17	44161441	44580136	418695	NOA	duplication
chr17	44169808	44580136	410328	NOA	duplication
chr17	44169808	44580136	410328	SO	duplication
chr17	44169808	44580136	410328	NORM	duplication
chr17	44169808	44580136	410328	MO	duplication
chr17	44169808	44580136	410328	SO	duplication
chr17	44169808	44580136	410328	NORM	duplication
chr17	44169808	44580136	410328	NORM	duplication
chr17	44169808	44580136	410328	NORM	duplication
chr17	44169808	44580136	410328	NORM	duplication
chr17	44169808	44580136	410328	SO	duplication
chr17	44169808	44580136	410328	SO	duplication
chr17	44169808	44580136	410328	SO	duplication
chr17	44169808	44580136	410328	MO	duplication
chr17	44169808	44580136	410328	NOA	duplication
chr17	44169808	44580136	410328	SO	duplication
chr17	44169808	44580136	410328	NOA	duplication
chr17	44169808	44350090	180282	NORM	duplication
chr17	44169808	44350090	180282	SO	duplication
chr17	44169808	44350090	180282	SO	duplication
chr17	44169808	44350090	180282	MO	duplication
chr17	44169808	44350090	180282	NOA	duplication
chr17	44169808	44350090	180282	NOA	duplication
chr17	44169808	44350090	180282	NOA	duplication
chr17	44169808	44350090	180282	NOA	duplication
chr17	44169808	44350090	180282	MO	duplication
chr17	44177103	44580136	403033	SO	duplication
chr17	44177103	44580136	403033	MO	duplication
chr17	44177103	44580136	403033	NORM	duplication
chr17	44177103	44580136	403033	NORM	duplication
chr17	44177103	44580136	403033	MO	duplication
chr17	44177103	44350090	172987	NOA	duplication
chr17	44177103	44350090	172987	SO	duplication
chr17	44177993	44580136	402143	NOA	duplication
chr17	44177993	44350090	172097	SO	duplication
chr17	50508394	50662136	153742	NOA	deletion
chr17	50949615	51314354	364739	NOA	deletion
chr17	50949615	51314354	364739	NOA	deletion
chr17	50995495	51129039	133544	MO	deletion
chr17	51938690	52000308	61618	SO	deletion
chr17	54160465	54180943	20478	MO	deletion
chr17	54160465	54180943	20478	NORM	deletion
chr17	54160465	54172277	11812	SO	deletion
chr17	54160465	54172277	11812	SO	deletion
chr17	54160465	54172277	11812	NOA	deletion
chr17	54160706	54172277	11571	NORM	deletion
chr17	61954471	61983601	29130	MO	deletion
chr17	64410915	64482151	71236	NORM	deletion
chr17	64410915	64482151	71236	NORM	deletion
chr17	64410915	64482151	71236	SO	deletion
chr17	64410915	64472432	61517	NOA	deletion
chr17	70739111	70745592	6481	NORM	deletion
chr17	77364843	77391145	26302	MO	duplication
chr17	77365534	77392591	27057	SO	duplication
chr17	77365534	77391145	25611	MO	duplication
chr18	1716465	1839387	122922	NOA	deletion
chr18	1725758	1839387	113629	NOA	deletion
chr18	1725758	1839387	113629	MO	deletion
chr18	1908848	1973417	64569	NORM	deletion
chr18	1908848	1973417	64569	NORM	deletion
chr18	1908848	1973417	64569	MO	deletion
chr18	1908848	1973417	64569	NOA	deletion
chr18	1908848	1973417	64569	NOA	deletion
chr18	1986214	1994943	8729	NORM	deletion
chr18	2387374	2392819	5445	SO	deletion
chr18	10915570	10919989	4419	SO	deletion
chr18	11930945	12236187	305242	NOA	deletion
chr18	30861156	30929223	68067	NOA	deletion
chr18	41515043	41670126	155083	SO	duplication
chr18	41765678	41774243	8565	SO	deletion
chr18	61496228	62208248	712020	MO	duplication
chr18	64084918	64334903	249985	NORM	deletion
chr18	64791559	64874851	83292	MO	duplication
chr18	65257867	65675885	418018	SO	duplication
chr18	66162830	66175662	12832	NOA	duplication
chr18	66744288	66755508	11220	SO	deletion
chr18	66744308	66755508	11200	NOA	deletion
chr18	66744308	66755508	11200	NOA	deletion
chr18	66747568	66758232	10664	MO	deletion
chr18	66747568	66758232	10664	SO	deletion
chr18	66747568	66755508	7940	NOA	deletion
chr18	66747568	66755508	7940	SO	deletion
chr18	66747568	66755508	7940	NOA	deletion
chr18	66747568	66755508	7940	SO	deletion
chr18	66747568	66755508	7940	NOA	deletion
chr18	66747568	66755508	7940	SO	deletion
chr18	66747568	66755508	7940	SO	deletion
chr18	66747568	66755508	7940	NORM	deletion
chr18	66747568	66755508	7940	NORM	deletion
chr18	66747568	66755508	7940	NORM	deletion
chr18	66747568	66755508	7940	NORM	deletion
chr18	66747568	66755508	7940	NORM	deletion
chr18	66747568	66755508	7940	MO	deletion
chr18	66747568	66755508	7940	NOA	deletion
chr18	66747568	66755508	7940	MO	deletion
chr18	66747568	66755508	7940	SO	deletion
chr18	66747568	66755508	7940	SO	deletion
chr18	66747568	66755508	7940	MO	deletion
chr18	66747568	66755508	7940	NOA	deletion
chr18	66747568	66755508	7940	MO	deletion
chr18	67206541	67217271	10730	NOA	deletion
chr18	67209141	67217271	8130	NOA	deletion
chr18	67209141	67217271	8130	NOA	deletion
chr18	70934667	70987438	52771	MO	deletion
chr19	1781879	1792997	11118	NOA	deletion
chr19	3804701	3835258	30557	SO	duplication
chr19	3804701	3835258	30557	NORM	duplication
chr19	3804701	3835258	30557	NOA	duplication
chr19	4340742	4575373	234631	SO	duplication
chr19	6887062	7103542	216480	MO	duplication
chr19	6895866	7105136	209270	SO	duplication
chr19	11169947	11305245	135298	NOA	duplication
chr19	16038334	16050931	12597	SO	deletion
chr19	16038390	16050931	12541	SO	deletion
chr19	20631948	20682055	50107	NORM	deletion
chr19	20793168	20989664	196496	NORM	duplication
chr19	20826692	20989664	162972	NOA	duplication
chr19	20835290	21088856	253566	SO	duplication
chr19	20843876	21008838	164962	MO	duplication
chr19	21933943	22062158	128215	SO	deletion
chr19	24217064	24231229	14165	NOA	deletion
chr19	27763440	29138698	1375258	NOA	deletion
chr19	34425455	34670725	245270	SO	duplication
chr19	35012367	35026796	14429	SO	deletion
chr19	41355999	41379148	23149	NOA	deletion
chr19	41356054	41379148	23094	NOA	deletion
chr19	41363301	41379148	15847	NORM	duplication
chr19	41660464	41704486	44022	NORM	duplication
chr19	43268493	43519442	250949	SO	deletion
chr19	43328006	43770566	442560	NOA	deletion
chr19	43328006	43765830	437824	NOA	deletion
chr19	43328006	43537378	209372	SO	deletion
chr19	43371294	43537378	166084	MO	deletion
chr19	43371294	43468660	97366	NORM	deletion
chr19	43647130	43699208	52078	MO	deletion
chr19	43647130	43699208	52078	MO	deletion
chr19	43647130	43699208	52078	SO	deletion
chr19	43666697	43858317	191620	NOA	deletion
chr19	43666697	43835770	169073	SO	deletion
chr19	43678696	43835770	157074	NOA	deletion
chr19	46800197	46816788	16591	SO	deletion
chr19	53249347	53485090	235743	NOA	duplication
chr19	53521083	53552296	31213	NOA	duplication
chr19	53521083	53537923	16840	SO	duplication
chr19	53705554	53716278	10724	SO	deletion
chr19	53705554	53716278	10724	NOA	deletion
chr19	56731478	56799304	67826	SO	duplication
chr19	56918598	57139555	220957	SO	duplication
chr19	57653864	57667736	13872	SO	duplication
chr20	337386	377226	39840	SO	deletion
chr20	1666106	1691385	25279	NOA	deletion
chr20	8042329	8043837	1508	SO	duplication
chr20	8099252	8575333	476081	MO	deletion
chr20	8139665	8384115	244450	NORM	deletion
chr20	9920824	9935686	14862	NOA	deletion
chr20	12802070	12878426	76356	SO	duplication
chr20	14321880	14364927	43047	NOA	deletion
chr20	14516429	14776552	260123	NORM	deletion
chr20	14781684	14823472	41788	NORM	deletion
chr20	14781684	14823472	41788	NORM	deletion
chr20	14781684	14823472	41788	NOA	deletion
chr20	14781684	14823472	41788	SO	deletion
chr20	14781684	14823472	41788	NOA	deletion
chr20	14797572	15067407	269835	MO	deletion
chr20	44351421	44378173	26752	MO	deletion
chr20	44351421	44378173	26752	NOA	deletion
chr20	48153744	48178213	24469	NORM	deletion
chr20	59113601	59122693	9092	SO	deletion
chr20	59113601	59122693	9092	MO	deletion
chr20	59113601	59122693	9092	NORM	deletion
chr20	59569516	59589272	19756	NOA	duplication
chr20	62109405	62201784	92379	MO	duplication
chr20	62119121	62201784	82663	NOA	duplication
chr20	62160481	62202990	42509	MO	duplication
chr20	62164304	62202990	38686	NOA	duplication
chr20	62164304	62201784	37480	SO	duplication
chr20	62164304	62201784	37480	SO	duplication
chr20	62164304	62201784	37480	NOA	duplication
chr20	62164304	62201784	37480	NOA	duplication
chr20	62164304	62201784	37480	SO	duplication
chr20	62164304	62201784	37480	MO	duplication
chr20	62164304	62201784	37480	SO	duplication
chr20	62164304	62201784	37480	SO	duplication
chr20	62171556	62202990	31434	NOA	duplication
chr21	17001054	17148103	147049	NORM	duplication
chr21	18035045	18064333	29288	NOA	duplication
chr21	20057919	20078424	20505	SO	duplication
chr21	20974268	20997914	23646	NORM	duplication
chr21	22456896	22589517	132621	NORM	deletion
chr21	28260111	28547816	287705	NORM	duplication
chr21	28857461	28865972	8511	SO	deletion
chr21	28857461	28865972	8511	SO	deletion
chr21	32092432	32224934	132502	NORM	duplication
chr21	32940469	33018369	77900	SO	deletion
chr21	33998027	34020786	22759	MO	deletion
chr21	35020161	35056247	36086	SO	deletion
chr21	35027142	35056247	29105	SO	deletion
chr21	35027142	35056247	29105	NORM	deletion
chr21	37490655	37620282	129627	SO	duplication
chr21	42291678	42518034	226356	NOA	duplication
chr21	44830955	44839153	8198	SO	duplication
chr21	46945024	46983224	38200	SO	deletion
chr22	18629028	19008108	379080	NORM	duplication
chr22	18629028	19008108	379080	NORM	duplication
chr22	18844632	19016663	172031	NOA	duplication
chr22	18886915	19016663	129748	NORM	duplication
chr22	18886915	19008108	121193	NOA	duplication
[truncated: 72 more rows]

## Sheet: Table S2
Supplementary Table S2. Detailed clinical features of all large microdeletion or microduplication carriers
		CNV data (hg19)			General parameters				Testicular and sperm parameters				Hormonal parameters
Case ID	CNV ID	Start (bp)	End (bp)	Size (Mb)	Age (yrs)	H (cm)	W (kg)	BMI (kg/m2)	TTV (ml)	Semen vol (ml)	Sp conc	Sp count	FSH (IU/l)	LH (IU/l)	Total T (nmol/l)
MO1	1q21.1 del	145413715	147826789	2.41	32	178	78	24.6	28	7.2	5.1	36.7	13.2	4.1	21.8
SO2	3p26.3 dupl	1571508	2669708	1.1	41	167	84	30.3	22	1.7	1.5	2.6	14.7	4.6	33.8
SO1	7p22.2 dupl	2727337	4283564	1.56	35	170	88	30.4	23	2.9	0.1	0.2	13.7	5.5	9.8
	14q32.33 dupl	105916797	107139583	1.22	35	170	88	30.4	23	2.9	0.1	0.2	13.7	5.5	9.8
SO3	10q11.22 dupl	46283686	47703869	1.42	30	182	95	28.6	27	2.4	1	2.4	22.9	13.8	22.2
MO2	10q11.22 dupl	46283686	47703869	1.42	33	178	80	25.2	25	3	7.2	21.3	24.2	4.3	10.6
SO4	10q11.22 dupl	47101942	48318619	1.22	43	178	102	32.3	23	3.7	2	7.4	22.8	5.1	3.5
NOA5	14q11.2 dupl	19327823	20416499	1.09	51	175	100	32.7	17	6.1	0	0	29.8	10.1	6.3
NORM1	14q11.2 dupl	19327823	20416499	1.09	31	184	96	28.3	38	3	86	253.7	3	2.7	16.8
	15q11.2 dupl	20612840	22468503	1.86
SO10	14q32.33 dupl	106016434	107287663	1.27	32	190	85	23.5	34	4.5	0.1	0.3	20.2	6.6	16.4
SO11	14q32.33 dupl	105916797	107139583	1.22	30	198	112	28.6	26	4.4	0	0.1	11.7	3.1	14.9
NORM2	14q32.33 dupl	105930406	106949307	1.02	42	180	79	24.5	50	3	95	284.1	5.3	5.1	18.6
NOA6	15q11.2 del	20071673	22468503	2.4	33	187	105	30	24	6.7	0	0	19.3	4.7	9.5
NOA7	15q11.2 del	20612840	22576118	1.96	33	170	54	18.7	20	1.3	0	0	4.8	3.9	25.9
SO12	15q11.2 del	20612840	22468503	1.86	36	n.d.	n.d.	n.d.	32	3	0.1	0.3	14.7	4.6	17.4
NORM3	15q11.2 del	20612840	22468503	1.86	23	182	80	24.1	48	2.7	120	324	3.1	6.8	17.2
SO13	15q11.2 dupl	20612840	22468503	1.86	25	178	75	23.7	28	4.9	0.3	1.5	9.3	2.5	24.1
SO14	15q11.2 dupl	20612840	22468503	1.86	35	183	77	23.1	30	3.1	3	9.3	10.4	3.9	23.8
MO6	16p11 .2 del	32608438	33795687	1.19	28	181	92	28.1	41	4.4	5	22	28.2	6.6	17.9
	14q11.2 dupl	19327823	20416499	1.09
NOA1	16p11.2 del	32165782	34194635	2.03	57	180	89	27.6	22	n.d.	0	0	51.3	8.7	12.9
NOA2	16p11.2 del	32165782	34194635	2.03	31	175	79	25.8	31	2.5	0	0	21.6	9.9	10.8
NOA3	16p11.2 del	32165782	33795687	1.63	30	187	100	28.6	46	3.3	0	0	20.5	6.8	26.8
NOA4	16p11.2 del	32165782	33795687	1.63	28	191	90	24.7	45	5.8	0	0	21.1	3.5	17.4
SO5	16p11.2 del	32165782	33795687	1.63	18	172	60	20.3	28	0.8	0.2	0.2	6.8	5.3	25.2
SO6	16p11.2 del	32165782	33795687	1.63	31	176	86	27.7	25	8.1	0.5	4.1	18.4	11.6	14.1
SO7	16p11.2 del	32165782	33795687	1.63	26	188	102	28.9	29	2.1	1.4	2.9	13.4	8.8	13.2
SO8	16p11.2 del	32165782	33795687	1.63	34	182	76	22.8	27	5	1.5	7.5	14.3	4.2	13
MO4	16p11.2 del	32165782	33795687	1.63	48	181	106	32.4	29	3.6	6	21.6	18.2	8.6	14.6
MO5	16p11.2 del	32165782	33795687	1.63	29	185	72	21.1	23	3.3	10	33	8.1	4.5	37.4
MO3	16p11.2 del	32608438	33795687	1.19	40	178	92	29	29	4.3	4.2	17.9	13.1	6.6	22.6
NOA8	19q11 del	27763440	29138698	1.38	28	182	73	22.1	38	6.5	0	0	15.8	4.2	18.8
NOA9	Xp22.33 dupl	1853035	4151086	2.3	28	191	90	24.7	45	5.8	0	0	21.1	3.5	17.4
NORM4	Xp22.31 dupl	6456940	8135053	1.68	25	173	62	20.7	43	3	80	240	3.1	2	18.9
FSH, follicle stimulating hormone; H, height; LH, luteinizing hormone; n.d., not documented; Sp conc, sperm concentration (×106/ml); Sp count, sperm count (×106/ per ejaculate); T, testosterone; TTV, total testis volume, bitesticular (left+right); W, weight

## Sheet: Table S3
Supplementary Table S3. CNV burden on the X chromosome in the study samplea
Study subgroupb and CNV type	Total CNVs (n)	Student t-test: SPGF subgroup vs. NORM group	Median size (kb)	Range (kb)	Student t-test: SPGF subgroup vs. NORM group
		(P-value)			(P-value)
Full study group (n=277)
All CNVs	43		128.8	14-2298
Deletions	25		84.4	14-291
Duplications	18		328.2	54-2298
Non-obstructive Azoospermia (n=73)
All CNVs	13	0.81	137.8	35-2298	0.88
Deletions	7		101.4	35-291
Duplications	6		268.7	54-2298
Severe oligozoospermia (n=84)
All CNVs	12	0.77	110.2	16-531	0.61
Deletions	6		64.5	16-92
Duplications	6		308.5	129-531
Moderate oligozoospermia (n=58)
All CNVs	8	0.77	214	45-723	0.9
Deletions	4		148.8	45-292
Duplications	4		298.2	102-723
Normozoospermia (NORM, n=62)
All CNVs	10		83.6	14-1678
Deletions	8		54.5	14-154
Duplications	2		n/ac	561-1678
Patients were stratified by sperm count in the ejaculate: non-obstructive azoospermia (no sperm), severe (sperm count >0 and <10×106) and moderate oligozoospermia (10-39×106). Normozoospermia refers to total sperm count ≥39×106/ejaculate.
a Only X chromosome CNVs >10 kb were included into the final list to avoid spurious predictions
b No difference in the distribution of deletions and duplications across all subgroups (χ2 test, P=0.42)
c Among normozoospermic fertile men only two X chromosome duplications were identified (one 560.8 kb duplication and a 1.68 Mb long gain at Xp22.31); estimation of the median size of duplications across two subjects was statistically not applicable (n/a)

## Sheet: Table S4
Supplementary Table S4. Characteristics of CNVs identified in at least four of 215 cases with SPGF and not detected in 62 normozoospermic fertile men
This study	Cases (n)							Databases b
Coordinates (hg37)a	All	NOA	SO	MO	Size (kb)	SPGF (%)	Included genes	Source	Coordinates (hg37)b	Size (kb)	Population
											prevalence
Deletions
3:151514590-151546041	6	4	1	1	31.5	0.028	AADAC	DGV Gold	3:151510559-151551704	65.8	0.0153
4:122285263-122288645	4	1	3	0	3.4	0.019	QRFPR	DGV Gold	4:122280041-122290800	10.8	0.064
8:3786543-3789272	4	2	2	0	2.7	0.019	CSMD1c	DGV Gold	8:3786823-3790267	3.4	0.0357
8:92128840- 92198211	7	4	1	2	69.4	0.033	LRRC69 c	DGV Gold	8:92113372-92186057	72.7	0.0016
12:83157200-83206342	6	1	2	3	49.1	0.028	TMTC2	DGV Gold	12:83137872-83220004	82.1	0.0059
16:32165782- 34194635d	12	4	4	4	2028.9d	0.056	TP53TG3 cluster c	DGV Gold	16:32006448-33912324	2114	0.0137
19:43647130-43858317	6	2	2	2	211.2	0.028	PSG4, PSG5, PSG9, CD177	DGV Gold	19:43568391-43876534	308.1	0.0087
Duplications
1:3368143-3709412	10	5	3	2	341.3	0.047	ARHGEF16, MEGF6, TPRG1L, WRAP73, TP73, CCDC27 c, SMIM1 c, LRRC47	DGV Gold	1:3394250-4807509	1270	0.0002
2:239023528- 239079542	15	7	5	3	56	0.07	ESPNL, KLHL30, ERFE c, ILKAP	NA	NA	NA	NA
8:145574930- 145846570	7	3	1	3	271.6	0.033	TMEM249 c, SLC52A2, FBXL6, ADCK5, CPSF1, SLC39A4, VPS28, TONSL, CYHR1, KIFC2, FOXH1, PPP1R16A, GPT, MFSD3, RECQL4 c, LRRC14, LRRC24, C8orf82, ARHGAP39 c	DECIPHER	8:145567872-145904090	334.5	0.0002
13:95933660-96044531	5	3	1	1	110.9	0.023	ABCC4	DGV Gold	13:95931369-96038728	107.4	0.0016
16:1799407- 1842209	7	1	3	3	42.8	0.033	MAPK8IP3, NME3, MRPS34, EME2, SPSB3, NUBP2, IGFALS	NA	NA	NA	NA
20:62109405- 62202990	13	5	5	3	93.6	0.06	EEF1A2, PPDPF, PTK6, SRMS, FNDC11 c, HELZ2	NA	NA	NA	NA
a maximum range of breakpoints
b most similar CNV found, the preferred source was DGV Gold
c testis enhanced RNA expression
d see Table S1 for details
DECIPHER, DatabasE of genomiC varIation and Phenotype in Humans using Ensembl Resources (https://www.deciphergenomics.org/); del, deletion; DGV Gold, The Database of Genomic Variants; dupl, duplication; MO, moderate oligozoospermia (sperm count 10-39 × 106); NA, not available; NOA, non-obstructive azoospermia (lacking sperm in ejaculate); SO, severe oligozoospermia (sperm count >0 and <10×106); S…

## Sheet: Table S5
Supplementary Table S5. Clinical features of the LRRC69 intragenic deletion carriers
	LRRC69 deletion case number
Parameter	1	2	3	4	5	6	7	Median (range)
LRRC69 deletion
Genomic coordinates chromosome 8 (hg37)	92128840-92181214	92128840-92181214	92128840-92183658	92128840-92198211	92128840-92183658	92128840-92183658	92128840-92181214
Size (kb)	52.4	52.4	54.8	69.4	54.8	54.8	52.4	54.8 (52.4-69.4)
Clinical data of the patient
Age at phenotyping (years)	31	28	57	30	38	41	26	31 (26-57)
Height (cm)	175	179	180	181	187	178	178	179 (175-187)
Weight (kg)	79	87.4	85	96	85.4	85.8	87	85.8 (85-96)
BMI (kg/m2)	25.8	27.3	26.2	29.3	24.4	27.1	27.5	27.1 (24.4-29.3)
Total testis volume (ml)	31	47	35	34	24	28	25	31 (24-47)
Semen volume (ml)	2.5	n.d.	n.d.	8.3	2.2	2.5	4.7	2.5 (2.2-8.3)
Sperm concentration (×106/ml)	0	0	0	0	0.01	5	6	0 (0-6)
Total sperm count	0	0	0	0	0.01	12.5	28.2	0 (0-28.2)
(×106/ ejaculate)
FSH (IU/l)	21.6	31.2	29.9	14	17.3	10.1	11	17.3 (10.1-31.2)
LH (IU/l)	9.9	10.7	6.47	5.6	6.4	2.6	3	6.4 (2.6-10.7)
Total testosterone (nmol/l)	10.8	18.5	10.9	17.4	17.2	15.1	10.7	15.11 (10.7-18.5)
n.d., not documented

## Sheet: Table S6
Supplementary Table S6. Prevalence of the LRRC69 deletion in cases with idiopathic spermatogenic failure compared to the general Estonian population
	LRRC69 intragenic deletion			χ2 test
Sample set	Carriers	NON-carriers	Incidence rate	OR (CI95%)	P-value
Idiopathic SPGFa	7	208	0.0326 (3.26%)	3.92 (1.84-8.39)	0.0001
Estonian biobankb	386	45004	0.0085 (0.85%)
a Spermatogenic failure (SPGF) was defined as total sperm count <39x106 per ejaculate2 . All known cases for SPGF were excluded (eMethods).
b All participants of the population-based Estonian biobank17 have been in-house genotyped using Illumina Global Screening Array v1.0 and v2.0, and for a subset of individuals the microarray genotyping data has been utilized for CNV calling18,19. For this study, data from 45,390 individuals were available to estimate the Estonian population prevalence of LRRC69 intragenic CNV.

## Sheet: Table S7
Supplementary Table S7. CNVs encompassing genes implicated in monogenic disorders including infertility phenotypes
Group	Type	Position (hg37)	Genes included in the CNV	Male infertility linked gene	Effect	Known associations with male infertility
SO	Dela	2:49375023-49436287	FSHR	FSHR	AR	Ovarian dysgenesis 1; OMIM: 233300; candidate locus to male hypergonadotropic hypogonadism20
NORM	Del	15:43836949-43939642	PPIP5K1, CKMT1B, STRC, CATSPER2	CATSPER2	AR	Deafness infertility syndrome; OMIM: 611102
SO	Del	15:43893818-43939642	CKMT1B, STRC, CATSPER2	CATSPER2	AR	Deafness infertility syndrome; OMIM: 611102
SO	Del	15:43893818-43939642	CKMT1B, STRC, CATSPER2	CATSPER2	AR	Deafness infertility syndrome; OMIM: 611102
SO	Del	15:43893818-43939642	CKMT1B, STRC, CATSPER2	CATSPER2	AR	Deafness infertility syndrome; OMIM: 611102
NORM	Del	15:43893818-43939642	CKMT1B, STRC, CATSPER2	CATSPER2	AR	Deafness infertility syndrome; OMIM: 611102
SO	Del	15:43893818-43990211	CKMT1B, STRC, CATSPER2, CKMT1A	CATSPER2	AR	Deafness infertility syndrome; OMIM: 611102
SO	Del	15:43916071-43990211	STRC, CATSPER2, CKMT1A	CATSPER2	AR	Deafness infertility syndrome; OMIM: 611102
NOA	Del	22:42151555-42170025	MEI1	MEI1	AR	Recurrent hydatidiform mole, type 3; OMIM: 618431; candidate risk locus to non-obstructive azoospermia21
NOA	Duplb	3:126695646-126732047	PLXNA1	PLXNA1	AR/AD	Dworschak-Punetha neurodevelopmental syndrome (AR); OMIM: 619955; candidate risk locus to autosomal dominant hypogonadotropic hypogonadism22
MO	Dupl	12:63962580-64153942	DPY19L2	DPY19L2	AR	Globozoospermia; OMIM:613958
AD, autosomal dominant; AR, autosomal recessive; NOA, non-obstructive azoospermia; NORM, normozoospermic fertile men; MO, moderate oligozoospermia; SO, severe oligozoospermia
a all deletions were heterozygous (genomic region copy number = 1)
b the genomic region was detected to be present in four copies, whereas all other duplications had three copies of the involved region
